# Supplementary material for: The role of habitat mosaics on biological communities at hydrothermal vents and their periphery
Source: Sci Rep. 2026 Feb 18;16:9751. doi: 10.1038/s41598-026-39544-x (PMC13013592; doi:10.1038/s41598-026-39544-x)
Supplement: Supplementary file 2 — Supplementary Material 2 [file 41598_2026_39544_MOESM2_ESM.zip]

Archive with 10 entries (9 files):
- R codes and Tukey test results/
- R codes and Tukey test results/Community_abundancev2.csv
- R codes and Tukey test results/Compute_rarefaction curves.R
- R codes and Tukey test results/distance_minimum.csv
- R codes and Tukey test results/litology.csv
- R codes and Tukey test results/Metadata.csv
- R codes and Tukey test results/Random_grouping_of_individual_image_exposure.R
- R codes and Tukey test results/Random_grouping_of_individual_image_site.R
- R codes and Tukey test results/Random_grouping_of_individual_image_substratum.R
- R codes and Tukey test results/Results TukeyHSD test.xlsx
