# Supplementary material for: The role of habitat mosaics on biological communities at hydrothermal vents and their periphery
Source: Sci Rep. 2026 Feb 18;16:9751. doi: 10.1038/s41598-026-39544-x (PMC13013592; doi:10.1038/s41598-026-39544-x)
Supplement: Supplementary file 2 — Supplementary Material 2 [file 41598_2026_39544_MOESM2_ESM.zip › R codes and Tukey test results/Compute_rarefaction curves.R]

library(readr)
library(dplyr)
library(hrbrthemes)
library(viridis)
library(ggtext)
library(ggplot2)
library(BiodiversityR)
library(VennDiagram)
library(ggplot2)
library(ggsci)
library(readxl)
library(vegan)
library(svglite)
library(iNEXT)
library(plyr)
library(adespatial)
library(stringr)

Community_abundance <- read_csv("C:/Main/Articles/LS/final data/Per image/Community_abundancev2.csv")[,3:38]
Metadata <- read_csv("C:/Main/Articles/LS/final data/Per image/Metadata.csv")
Metadata$Site[which(Metadata$Site=="Eiffel Tower")]="East"
Metadata$Site[which(Metadata$Site=="Montsegur")]="East"
Metadata$Site[which(Metadata$Site==c("Sapin"))]="West"
Metadata$Site[which(Metadata$Site==c("White Castle"))]="West"
exposure_total <- read_csv("C:/Main/Articles/LS/final data/Per image/distance_minimum.csv")
rbPal <- colorRampPalette(c('blue','red'))
Col <- rbPal(10)[as.numeric(cut(exposure_total$x,breaks = 10))]
plot(Metadata$longitude,Metadata$latitude,col=Col, pch=19)
hist(exposure_total$x)
quantile=quantile(exposure_total$x, c(.25, .50, .75)) 
exposure_categories=exposure_total$x
exposure_categories[which(exposure_total$x<=20)]="High"
exposure_categories[which(exposure_total$x>(20))]="Medium"
exposure_categories[which(exposure_total$x>(40))]="Low"
exposure_categories[which(exposure_total$x==0)]="Within"
plot(Metadata$longitude,Metadata$latitude,col=as.factor(exposure_categories))
Substrata <- read_csv("C:/Main/Articles/LS/final data/Per image/litology.csv")
plot(Metadata$longitude,Metadata$latitude,col=as.factor(Substrata$Lithology))

######## Species accumulation curve to assess sampling effort ########
BioR.theme <- theme(
  panel.background = element_blank(),
  panel.border = element_blank(),
  panel.grid = element_blank(),
  axis.line = element_line("gray25"),
  text = element_text(size = 12),
  axis.text = element_text(size = 10, colour = "gray25"),
  axis.title = element_text(size = 14, colour = "gray25"),
  legend.title = element_text(size = 14),
  legend.text = element_text(size = 14),
  legend.key = element_blank())

library(iNEXT)
###Sampling effort
#https://cran.r-project.org/web/packages/iNEXT/vignettes/Introduction.pdf
Community_abundance=Community_abundance[,-c(24)]
Presence_absence=t(Community_abundance)
Presence_absence[Presence_absence>0]=1
total=as.incfreq(as.matrix(Presence_absence))
t <- seq(1,3000, by=10)
out <- iNEXT(total, q=0, datatype="incidence_freq", size=t, conf=0.95)
image=ggiNEXT(out, type=1, color.var="Order.q") +
geom_ribbon(aes(ymin=out$iNextEst$size_based$qD.LCL,ymax=out$iNextEst$size_based$qD.UCL),linetype=2,alpha=0)+
BioR.theme+coord_cartesian(ylim = c(0.0,70))
ggsave(file="C:/Main/Articles/LS/Figures/Sampling_effort_q0.svg", plot=image, width=5, height=4)
ggsave(file="C:/Main/Articles/LS/Figures/Sampling_effort_q0.png", plot=image, width=5, height=4)

out <- iNEXT(total, q=1, datatype="incidence_freq", size=t)
image=ggiNEXT(out, type=1, color.var="Order.q")+
  geom_ribbon(aes(ymin=out$iNextEst$size_based$qD.LCL,ymax=out$iNextEst$size_based$qD.UCL),linetype=2,alpha=0)+
  BioR.theme+coord_cartesian(ylim = c(0.0,6))
ggsave(file="C:/Main/Articles/LS/Figures/Sampling_effort_q1.svg", plot=image, width=5, height=4)
ggsave(file="C:/Main/Articles/LS/Figures/Sampling_effort_q1.png", plot=image, width=5, height=4)
######## Rarefaction curve ########
Community_abundance=Community_abundance[,-c(24)]
nboot=999
conf=0.95
### By site
warenv=Metadata
warcom=Community_abundance #We remove anything that corresponded to an assemblage ==> connect to Biigle and do it!
data=aggregate(.~warenv$Site, warcom, sum)
rownames(data)=data$`warenv$Site`
data=data[,-1]
data=as.list(as.data.frame(t(data)))
col=c("darkgreen","darkblue")
out = iNEXT(data, q=c(0), datatype="abundance", endpoint=3000, conf = conf, nboot=nboot)
image=ggiNEXT(out, type=1, color.var="Assemblage")+geom_ribbon(aes(ymin=out$iNextEst$size_based$qD.LCL,ymax=out$iNextEst$size_based$qD.UCL),linetype=2,alpha=0)+scale_fill_manual(values = col)+scale_colour_manual(values = col)+BioR.theme+coord_cartesian(ylim = c(0.0,70))
ggsave(file="C:/Main/Articles/LS/Figures/Domain_Rarefaction_curve_q0.svg", plot=image, width=5, height=4)
ggsave(file="C:/Main/Articles/LS/Figures/Domain_Rarefaction_curve_q0.png", plot=image, width=5, height=4)
out = iNEXT(data, q=c(1), datatype="abundance", endpoint=3000, conf = conf, nboot=nboot)
image=ggiNEXT(out, type=1, color.var="Assemblage")+geom_ribbon(aes(ymin=out$iNextEst$size_based$qD.LCL,ymax=out$iNextEst$size_based$qD.UCL),linetype=2,alpha=0)+scale_fill_manual(values = col)+scale_colour_manual(values = col)+BioR.theme+coord_cartesian(ylim = c(0.0,6))
ggsave(file="C:/Main/Articles/LS/Figures/Domain_Rarefaction_curve_q1.svg", plot=image, width=5, height=4)
ggsave(file="C:/Main/Articles/LS/Figures/Domain_Rarefaction_curve_q1.png", plot=image, width=5, height=4)
out = iNEXT(data, q=c(2), datatype="abundance", endpoint=3000, conf = conf, nboot=nboot)
image=ggiNEXT(out, type=1, color.var="Assemblage")+geom_ribbon(aes(ymin=out$iNextEst$size_based$qD.LCL,ymax=out$iNextEst$size_based$qD.UCL),linetype=2,alpha=0)+scale_fill_manual(values = col)+scale_colour_manual(values = col)+BioR.theme+coord_cartesian(ylim = c(0.0,4))
ggsave(file="C:/Main/Articles/LS/Figures/Domain_Rarefaction_curve_q2.svg", plot=image, width=5, height=4)
ggsave(file="C:/Main/Articles/LS/Figures/Domain_Rarefaction_curve_q2.png", plot=image, width=5, height=4)
### By susbtratum
library(iNEXT)
warenv=Substrata$Lithology
data=aggregate(.~warenv, warcom, sum)
rownames(data)=data$warenv
data=data[,-1]
data=as.list(as.data.frame(t(data)))
col=c("#293352","#56B4E9","#D16103","#52854C")
out = iNEXT(data, q=c(0), datatype="abundance", endpoint=3000, conf = conf, nboot=nboot)
image=ggiNEXT(out, type=1, color.var="Assemblage")+geom_ribbon(aes(ymin=out$iNextEst$size_based$qD.LCL,ymax=out$iNextEst$size_based$qD.UCL),linetype=2,alpha=0)+ scale_fill_manual(values = col)+scale_colour_manual(values = col)+BioR.theme+coord_cartesian(ylim = c(0.0,70))
ggsave(file="C:/Main/Articles/LS/Figures/Substrata_Rarefaction_curve_q0.svg", plot=image, width=5, height=4)
ggsave(file="C:/Main/Articles/LS/Figures/Substrata_Rarefaction_curve_q0.png", plot=image, width=5, height=4)
out = iNEXT(data, q=c(1), datatype="abundance", endpoint=3000, conf = conf, nboot=nboot)
image=ggiNEXT(out, type=1, color.var="Assemblage")+geom_ribbon(aes(ymin=out$iNextEst$size_based$qD.LCL,ymax=out$iNextEst$size_based$qD.UCL),linetype=2,alpha=0)+ scale_fill_manual(values = col)+scale_colour_manual(values = col)+BioR.theme+coord_cartesian(ylim = c(0.0,6))
ggsave(file="C:/Main/Articles/LS/Figures/Substrata_Rarefaction_curve_q1.svg", plot=image, width=5, height=4)
ggsave(file="C:/Main/Articles/LS/Figures/Substrata_Rarefaction_curve_q1.png", plot=image, width=5, height=4)
out = iNEXT(data, q=c(2), datatype="abundance", endpoint=3000, conf = conf, nboot=nboot)
image=ggiNEXT(out, type=1, color.var="Assemblage")+geom_ribbon(aes(ymin=out$iNextEst$size_based$qD.LCL,ymax=out$iNextEst$size_based$qD.UCL),linetype=2,alpha=0)+ scale_fill_manual(values = col)+scale_colour_manual(values = col)+BioR.theme+coord_cartesian(ylim = c(0.0,4))
ggsave(file="C:/Main/Articles/LS/Figures/Substrata_Rarefaction_curve_q2.svg", plot=image, width=5, height=4)
ggsave(file="C:/Main/Articles/LS/Figures/Substrata_Rarefaction_curve_q2.png", plot=image, width=5, height=4)
### By hydrothermal exposure
warenv=exposure_categories
data=aggregate(.~warenv, warcom, sum)
rownames(data)=data$warenv
data=data[,-1]
data=as.list(as.data.frame(t(data)))
col=c("#f2db40","#1675ac","#83b2a8","#cc1d1f")
out = iNEXT(data, q=c(0), datatype="abundance", endpoint=3000, conf = conf, nboot=nboot)
image=ggiNEXT(out, type=1, color.var="Assemblage")+geom_ribbon(aes(ymin=out$iNextEst$size_based$qD.LCL,ymax=out$iNextEst$size_based$qD.UCL),linetype=2,alpha=0)+ scale_fill_manual(values = col)+scale_colour_manual(values = col)+BioR.theme+coord_cartesian(ylim = c(0.0,70))
ggsave(file="C:/Main/Articles/LS/Figures/Hydrothermal_exposure_Rarefaction_curve_q0.svg", plot=image, width=5, height=4)
ggsave(file="C:/Main/Articles/LS/Figures/Hydrothermal_exposure_Rarefaction_curve_q0.png", plot=image, width=5, height=4)
out = iNEXT(data, q=c(1), datatype="abundance", endpoint=3000, conf = conf, nboot=nboot)
image=ggiNEXT(out, type=1, color.var="Assemblage")+geom_ribbon(aes(ymin=out$iNextEst$size_based$qD.LCL,ymax=out$iNextEst$size_based$qD.UCL),linetype=2,alpha=0)+ scale_fill_manual(values = col)+scale_colour_manual(values = col)+BioR.theme+coord_cartesian(ylim = c(0.0,6))
ggsave(file="C:/Main/Articles/LS/Figures/Hydrothermal_exposure_Rarefaction_curve_q1.svg", plot=image, width=5, height=4)
ggsave(file="C:/Main/Articles/LS/Figures/Hydrothermal_exposure_Rarefaction_curve_q1.png", plot=image, width=5, height=4)
out = iNEXT(data, q=c(2), datatype="abundance", endpoint=3000, conf = conf, nboot=nboot)
image=ggiNEXT(out, type=1, color.var="Assemblage")+geom_ribbon(aes(ymin=out$iNextEst$size_based$qD.LCL,ymax=out$iNextEst$size_based$qD.UCL),linetype=2,alpha=0)+ scale_fill_manual(values = col)+scale_colour_manual(values = col)+BioR.theme+coord_cartesian(ylim = c(0.0,4))
ggsave(file="C:/Main/Articles/LS/Figures/Hydrothermal_exposure_Rarefaction_curve_q2.svg", plot=image, width=5, height=4)
ggsave(file="C:/Main/Articles/LS/Figures/Hydrothermal_exposure_Rarefaction_curve_q2.png", plot=image, width=5, height=4)


######Mutlivariate analysis
######## RDA with grouping ########
###Grouping
group_metadata <- read_excel("C:/Main/Articles/LS/final data/Grouping RDA/groups.xlsx")
groups=paste0(group_metadata$Site,"_",group_metadata$Group)
group_metadata=cbind(group_metadata,groups)
reorder_idx <- match(Metadata$image_name,group_metadata$image_name) ###Check that this function works well as expected!!
group_metadata=group_metadata[reorder_idx,]
Metadata=cbind(Metadata,group_metadata$groups)
plot(Metadata$longitude,Metadata$latitude,col=as.factor(group_metadata$groups))

#group abundance and area data
group_levels=levels(factor(group_metadata$groups))
group_community=as.data.frame(matrix(ncol=ncol(Community_abundance)))
group_area=as.data.frame(matrix(ncol=1))
for(i in group_levels){
  group_community=rbind(group_community,colSums(Community_abundance[which(Metadata$`group_metadata$groups`==i),]))
  group_area=rbind(group_area,sum(Metadata$Area..m2.[which(Metadata$`group_metadata$groups`==i)]))
}
group_community=group_community[2:nrow(group_community),]
colnames(group_community)=colnames(Community_abundance)
group_area=group_area[2:nrow(group_area),]
#group environmental data
group_site=as.data.frame(matrix(nrow=length(group_levels),ncol=1))
z=1
for(i in group_levels){
  subset=Metadata$Site[which(Metadata$`group_metadata$groups`==i)]
  group_site[z,1]=subset[1]
  z=z+1
}
colnames(group_site)="Site"
proportion_substrata=as.data.frame(matrix(nrow=length(group_levels),ncol=4))
colnames(proportion_substrata)=c("Basalt","Sulfur","Slab","Volcanoclast") ###Change none!!!
z=1
for(i in group_levels){
  subset=Substrata[which(Metadata$`group_metadata$groups`==i),]
  subset_area=Metadata$Area..m2.[which(Metadata$`group_metadata$groups`==i)]
  total_subset_area=sum(subset_area)
  proportion_substrata$Basalt[z]=sum(subset_area[which(subset$Lithology=="Basalt")])/total_subset_area
  proportion_substrata$Sulfur[z]=sum(subset_area[which(subset$Lithology=="Sulfurs")])/total_subset_area
  proportion_substrata$Slab[z]=sum(subset_area[which(subset$Lithology=="Slab")])/total_subset_area
  proportion_substrata$Volcanoclast[z]=sum(subset_area[which(subset$Lithology=="Volcanoclast")])/total_subset_area
  z=z+1
}
proportion_exposure=as.data.frame(matrix(nrow=length(group_levels),ncol=4))
colnames(proportion_exposure)=c("High","Medium","Low","Within")
z=1
for(i in group_levels){
  subset=exposure_categories[which(Metadata$`group_metadata$groups`==i)]
  subset_area=Metadata$Area..m2.[which(Metadata$`group_metadata$groups`==i)]
  total_subset_area=sum(subset_area)
  proportion_exposure$High[z]=sum(subset_area[which(subset=="High")])/total_subset_area
  proportion_exposure$Medium[z]=sum(subset_area[which(subset=="Medium")])/total_subset_area
  proportion_exposure$Low[z]=sum(subset_area[which(subset=="Low")])/total_subset_area
  proportion_exposure$Within[z]=sum(subset_area[which(subset=="Within")])/total_subset_area
  z=z+1
}

#Multivariate analyses
mat.ab.h <- decostand(group_community/group_area,method="hellinger") #Hellinger transformation of densities
group_site[which(group_site=="East"),]=1
group_site[which(group_site=="West"),]=0
group_site=as.numeric(as.vector(group_site$Site))
mat.env=cbind(proportion_substrata,proportion_exposure,group_site)
mat.env.sc=mat.env[,c(-4,-8)] #No need to scale, because data range between 0 and 1 in any case.http://127.0.0.1:17427/graphics/plot_zoom_png?width=1920&height=1017
rda.env.p <- rda(mat.ab.h~Basalt+Sulfur+Slab+High+Medium+Low+group_site,mat.env.sc)
summary(rda.env.p, display=NULL)
RsquareAdj(rda.env.p)
anova(rda.env.p)
plot(rda.env.p)
anova(rda.env.p, by="axis")
anova(rda.env.p, by = "terms")
triplot.rda(rda.env.p)
triplot.rda(rda.env.p, select.spe=goodness(rda.env.p)[,2] >= 0.1)
mtext(paste0("Proportion of variance explained: Constrained ", round(sum(summary(rda.env.p, display=NULL)[["cont"]][["importance"]][2,1:2])*100), " % *"), side=3) 
mtext(paste0("(", round(sum(summary(rda.env.p, display=NULL)[["cont"]][["importance"]][2,1])*100), "%) ***"), side = 1, adj = 0.57, line =3)
mtext(paste0("(", round(sum(summary(rda.env.p, display=NULL)[["cont"]][["importance"]][2,2])*100), "%) **"), side = 2, adj = 0.62, line =3)
anova(rda.env.p, by="axis")
anova(rda.env.p, by = "terms")

#####Partitioning of variance
# Variance partitioning
mat.ab.h <- decostand(group_community/group_area,method="hellinger") #Hellinger transformation of densities
mite.substrata <- mat.env.sc[,1:3]
mite.exposure <- mat.env.sc[,4:6]
mite.chemical.domains=as.data.frame(mat.env.sc$group_site)
(mite.varpart=varpart(mat.ab.h,mite.substrata,mite.exposure,mite.chemical.domains))
par(mfrow = c(1,2))
showvarparts(4, bg = c("red", "blue", "yellow", "green"))
plot(mite.varpart, digits = 2, bg = c("red", "blue", "yellow", "green"))
anova(rda(mat.ab.h, mite.substrata, cbind(mite.exposure,mite.chemical.domains)))
anova(rda(mat.ab.h, mite.exposure, cbind(mite.substrata,mite.chemical.domains)))
anova(rda(mat.ab.h, mite.chemical.domains, cbind(mite.substrata,mite.exposure)))
