# Supplementary material for: The role of habitat mosaics on biological communities at hydrothermal vents and their periphery
Source: Sci Rep. 2026 Feb 18;16:9751. doi: 10.1038/s41598-026-39544-x (PMC13013592; doi:10.1038/s41598-026-39544-x)
Supplement: Supplementary file 2 — Supplementary Material 2 [file 41598_2026_39544_MOESM2_ESM.zip › R codes and Tukey test results/distance_minimum.csv]

	x
1	37.1049747413543
2	32.2295615139575
3	26.7223814465768
4	23.3670973109019
5	20.1602732649586
6	17.132804186261
7	14.5729473259332
8	10.3485129284552
9	5.74055872929066
10	2.25998221942071
11	0
12	0
13	0
14	0
15	0
16	0
17	0
18	0
19	0
20	0
21	1.61734913108952
22	6.36741695244769
23	10.9727448527607
24	15.5203718843844
25	18.9741476980555
26	22.4455331383251
27	26.2080948335386
28	29.9936785259214
29	33.6309165216376
30	41.0090792001984
31	36.8928079888869
32	30.5054653732579
33	26.6912004393432
34	22.060895352151
35	18.4328758509268
36	13.7512557126053
37	8.95736501727545
38	5.49574535092685
39	2.06129461261582
40	0
41	0
42	0
43	0
44	0
45	0
46	0
47	0
48	0
49	0
50	2.89016120972303
51	7.60039325323336
52	12.334549756179
53	17.0599151368025
54	20.5985553889784
55	24.8031617444958
56	28.4581914456109
57	32.057630836705
58	42.3162945233228
59	36.0165874683674
60	32.0657935305261
61	28.4054623005246
62	23.6901660131016
63	20.0848180095265
64	15.3318955174766
65	10.6127924020108
66	6.29925930131454
67	2.80179696811807
68	0
69	0
70	0
71	0
72	0
73	0
74	0
75	0
76	0.230493444611859
77	4.73544172491125
78	9.15781739406587
79	13.3274584225433
80	16.5438165424408
81	19.6389532501234
82	22.6954527542077
83	26.160464821821
84	29.563062654641
85	1.5353642029362
86	2.33670251874678
87	41.2125192503929
88	44.7578876855649
89	49.4115067715633
90	38.3550880066077
91	33.3495311515308
92	29.7725209895332
93	26.1170230924515
94	22.4363285315262
95	18.7985738390071
96	13.9875270735755
97	9.53541255453215
98	4.81780019202849
99	0.925469098914226
100	0
101	0
102	0
103	0
104	0
105	0
106	0
107	0.6422056240446
108	4.9284874490491
109	9.18427315534967
110	12.3881712667466
111	15.8031780197006
112	19.3586528115282
113	22.9409671619924
114	26.8450355148847
115	2.38104032617271
116	4.35355099093062
117	43.7462491992452
118	47.1127779297523
119	41.1970603895341
120	37.1814651363853
121	33.2282391142457
122	29.3707703387516
123	25.6530728458624
124	22.0088204223703
125	18.5083084205384
126	15.1624628233524
127	11.2582268644997
128	8.38407930710246
129	5.97085411564023
130	3.62863578446076
131	3.95336058744498
132	4.45382544815183
133	2.78633186214013
134	0.967808451755093
135	0
136	0
137	0
138	2.77339379543603
139	7.57773012986226
140	12.4055296284359
141	17.4278557528649
142	22.3032234831863
143	26.6535183587772
144	7.41580289717316
145	8.95387128948178
146	46.9944858507325
147	50.4958445344134
148	44.243527425244
149	40.3645286850717
150	36.6587233981117
151	33.0381192971328
152	29.6229015034191
153	26.3695900119999
154	22.5187316752652
155	19.0430540627858
156	16.217918157555
157	13.6359272036364
158	11.2199906689466
159	10.4470269098178
160	11.0193839349106
161	9.34556744008113
162	5.41171051794579
163	2.55910374007581
164	2.43007658848531
165	2.28248839917127
166	5.57430867565207
167	10.0857659284945
168	14.2915041118034
169	18.7432673882316
170	23.2580469326621
171	26.8051621485209
172	14.0647505780507
173	15.3951267950014
174	49.2258596543227
175	52.6491675438543
176	46.2488722867336
177	42.6782671386873
178	39.3054709710617
179	36.0282035050956
180	33.0631361699901
181	30.3161927493228
182	27.7503645362997
183	24.9777716146464
184	22.4549530410169
185	19.8484349925359
186	17.9465504300332
187	17.3027468806586
188	17.7822531382933
189	13.056186117716
190	10.3883799409333
191	9.50515607872888
192	9.30623711344571
193	9.26322222652758
194	10.8549830129076
195	14.0669183368354
196	18.0530746374291
197	22.3400641285798
198	26.8029478964942
199	31.3899576832559
200	18.3616662910248
201	21.4267682349019
202	51.3894190032476
203	54.6550310744094
204	49.849882935008
205	46.459824242648
206	43.2643156598104
207	40.3704114411052
208	37.6348046389998
209	35.1827754982083
210	33.0931787102755
211	31.1319658620923
212	28.4501566940435
213	26.1944116257661
214	24.6324444665192
215	23.972747079463
216	24.3860794167511
217	24.8716643091324
218	18.2327594005869
219	16.5927650240121
220	16.1746583034011
221	16.0618091876778
222	15.9458346567912
223	16.7536117238394
224	18.9261934677951
225	21.9895983774084
226	25.5582753022545
227	28.5905970538722
228	31.8105248984639
229	23.8200168918607
230	25.9983595823793
231	55.1801887675852
232	59.2465936074698
233	53.5647106315878
234	49.6025420469546
235	46.7612095802942
236	44.2900876311108
237	42.0475322687949
238	39.9665240320091
239	37.8974934865866
240	35.3330432567233
241	33.1504070482448
242	31.3722183843284
243	30.8045773593501
244	30.8585192975079
245	31.5292645838086
246	24.8404710476994
247	23.5839988912974
248	23.138865242341
249	23.0697847722775
250	22.955433534852
251	23.1786682449641
252	24.4444708664873
253	26.5348564446489
254	29.2128840296397
255	32.4830231408403
256	35.2116137825135
257	30.0142318695891
258	32.5288924802771
259	58.9098038565141
260	62.7238384537644
261	56.3991140583986
262	53.8431016007486
263	51.601393545277
264	49.4630482689386
265	47.5257702397785
266	45.9164783361763
267	43.5043794573855
268	41.3181622750231
269	39.5262247727872
270	38.4719615104208
271	37.6923535713658
272	37.5605734977945
273	38.0334678630334
274	31.2302902102295
275	30.1621722329138
276	29.8358459063101
277	29.654952444624
278	29.5706454765843
279	29.8633249787201
280	31.0087222744762
281	32.8121092418245
282	35.3179830598313
283	38.1839707745773
284	39.9385821068429
285	36.0332834848157
286	58.0748923997787
287	61.8713257486798
288	52.639142107863
289	49.6208792813022
290	46.8619819579159
291	43.7225550624121
292	41.5250446925173
293	39.0938578189611
294	37.1838439021774
295	35.6050240525132
296	34.045408277099
297	33.0843887511097
298	32.4041176696156
299	32.1965680325728
300	32.8490301504914
301	33.7701850072878
302	35.8774509407333
303	36.8464588780559
304	36.492230648942
305	36.4338547371567
306	36.0527531001599
307	35.9060921435945
308	34.999527159875
309	33.8126852238318
310	32.8499143993842
311	32.5028079160505
312	32.959268116447
313	31.2648483909373
314	54.3374418800154
315	58.2996794090956
316	48.4470560332014
317	45.135316144306
318	42.1275067365787
319	39.4058976559863
320	36.9323889917529
321	34.5433347583415
322	31.9906386633907
323	29.8551374542089
324	28.249857139239
325	26.7259985394966
326	25.4563952884491
327	25.0761285139593
328	25.2446952328461
329	26.2570560028386
330	29.0032867448711
331	30.9867770948944
332	31.2976324965862
333	30.2661720598085
334	29.2942923351307
335	28.9434251758867
336	28.5234422859864
337	27.1873499163155
338	26.235512937889
339	25.8495261670965
340	26.2833034358871
341	24.6877624126555
342	50.6158586714104
343	54.9754152136776
344	44.7052141689311
345	41.1293426592356
346	37.7288856595158
347	33.5926490747427
348	30.7043903460621
349	28.1114506492378
350	25.7633884683891
351	23.8256363850816
352	22.0560389931662
353	20.5026617746669
354	18.9757397799838
355	18.3309399900951
356	18.5362328529799
357	19.5525552604893
358	22.6428781525033
359	24.5158033091479
360	25.0656394244443
361	23.7995410513495
362	22.856664456122
363	22.1468085951187
364	22.4695327076749
365	20.8897092225698
366	19.5856895195864
367	18.8112622876196
368	19.2741549427655
369	17.8544538848301
370	46.9308244813738
371	51.5779824780213
372	41.6514617139304
373	37.7777725132334
374	34.1425324330665
375	29.694707466557
376	26.3758040034194
377	22.3154670971638
378	19.5421885615427
379	16.4988353285116
380	14.5279922005123
381	12.9826413034172
382	11.5621948985051
383	11.4666086315271
384	12.3196304043572
385	13.3651515800342
386	16.4953190011809
387	18.9241846540684
388	18.7392931800975
389	17.6562253860666
390	16.3973412371157
391	15.3150071972135
392	15.0877361711379
393	16.1287565933423
394	13.4041631024116
395	11.9992781049984
396	11.8194264186201
397	13.7714461868807
398	11.5530169553151
399	45.055161277922
400	49.6526338061335
401	43.2836031578741
402	31.5418062887674
403	22.0944409213533
404	17.3527386848599
405	13.5740651926459
406	9.76387523363153
407	5.0117694188591
408	1.24851009633045
409	0
410	0
411	33.7998663453287
412	26.0698547072265
413	20.4993338425281
414	16.2993247437478
415	12.5047161244348
416	8.68322417634582
417	4.84621406943342
418	1.10361077929599
419	0
420	0
421	21.351174354332
422	17.2784249666128
423	13.0590098402607
424	9.00053027898427
425	5.04283317390657
426	1.32431362816789
427	0
428	0
429	27.0507909327352
430	20.8663966395318
431	16.7094032891164
432	12.7780554672772
433	8.91019167998781
434	5.19081598812002
435	1.62961240380273
436	0
437	0
438	31.835463180384
439	27.3854830232059
440	23.1299731162224
441	19.2099041211344
442	15.6027650533902
443	11.9422245296529
444	8.38090690066607
445	5.03891471986081
446	0.443320078836589
447	0
448	0
449	0
450	32.5421451921329
451	27.1040698273766
452	22.7369743799218
453	19.1161353068226
454	14.1983517407328
455	10.5428796412755
456	6.94365427404649
457	2.00522883861794
458	0
459	0
460	0
461	0
462	0
463	0
464	0
465	0
466	0
467	0
468	2.19964883174095
469	6.12890532226702
470	9.5489801700992
471	13.5800475957598
472	17.3871527260229
473	21.7594187364344
474	26.0256297976298
475	30.2621237096823
476	34.4829564925984
477	38.7119599059645
478	0
479	0
480	0
481	0
482	3.12790889922938
483	6.83158892112368
484	10.5424510861387
485	14.3117725315909
486	18.137260673683
487	21.8356464662426
488	25.5253378447146
489	30.4023154176685
490	35.2247569276595
491	0
492	1.26037178402464
493	5.29915808543559
494	9.24816744968323
495	13.0481602827163
496	16.8556003791673
497	20.5965852304972
498	25.5348724540112
499	30.1670154651144
500	33.8849810774168
501	37.5611244875215
502	0
503	0
504	1.65909670919165
505	5.79671441188564
506	9.86946488344125
507	13.8261401187513
508	17.6664009951349
509	22.456798238599
510	27.4711486316295
511	32.3119109154256
512	0
513	0
514	3.39739915426876
515	7.49807098999484
516	11.4756401485809
517	15.3607033145094
518	19.2021322929901
519	23.8965380865953
520	28.8467389602788
521	37.1931907766049
522	0
523	29.0951073699134
524	44.2199434860446
525	38.9113951934969
526	33.6046570896236
527	28.2191017553014
528	23.6737171081889
529	19.2219704337763
530	14.9911354687282
531	10.8243685974392
532	6.02024742669597
533	2.211399411328
534	0
535	0
536	0
537	0
538	0
539	0
540	0
541	0
542	0
543	0
544	3.60282096624112
545	7.36195426010642
546	12.287347389159
547	16.7554573279477
548	21.6046577518731
549	25.4467215908633
550	29.2179158554093
551	32.8673033399834
552	36.568689042855
553	41.9794687537518
554	39.3264134772975
555	28.7493221501905
556	24.2270665493393
557	19.9641015173878
558	15.8808120778233
559	11.9667313122341
560	8.10496561278722
561	4.25960329230887
562	0.463197250065029
563	0
564	0
565	0
566	0.0491287406686727
567	1.91073156058044
568	2.77929516659898
569	3.53564188466384
570	3.95653985580126
571	4.18575005511446
572	4.31842328804035
573	5.32341254791413
574	9.4927187116584
575	13.5680265079274
576	18.125652735555
577	21.900021137052
578	25.6887220641755
579	29.4071926228216
580	33.1099022620173
581	42.6741457621386
582	33.7498925015434
583	38.0427546465944
584	42.944988141276
585	29.0666191221684
586	24.9067710204805
587	20.882793780251
588	17.0241465365027
589	13.2876188659439
590	8.31248383104685
591	3.38645699568809
592	0
593	0
594	0.619927091844099
595	4.26056294104584
596	6.69858861110072
597	9.31356101168351
598	10.0787717280153
599	10.8008975607822
600	11.1298112500764
601	11.2417329385729
602	11.6215769190303
603	13.8530708481443
604	16.9348110457282
605	20.5819361038829
606	25.0486202830366
607	28.4248981214607
608	31.7839374019879
609	35.234125355825
610	40.0847825196924
611	34.401106821696
612	42.4600869724017
613	30.8014443267794
614	26.8988127107977
615	23.1303415852227
616	19.4476233456206
617	14.4717908339388
618	9.70123309485516
619	5.08305106947841
620	0.31553558555159
621	0
622	1.6910636130646
623	6.27895561139435
624	9.75625930840643
625	14.2963944101791
626	16.8183307982335
627	17.4319813182721
628	17.78218405002
629	17.9167763465233
630	18.012426017791
631	22.125303879226
632	24.5271949446823
633	27.1322450542423
634	30.8866371607298
635	34.9333326988372
636	38.1186271255198
637	41.443367045112
638	46.0461268502169
639	52.7420739056524
640	49.7498372691033
641	47.7105140699438
642	44.4767111529489
643	41.3736645142924
644	38.3462250778189
645	36.2306877705272
646	33.7904241595887
647	31.8055263419042
648	30.136709997272
649	29.1388505849635
650	28.5787758632913
651	28.3428200145657
652	28.1412892219852
653	26.7272580509232
654	23.1160690335875
655	19.7488033792925
656	16.0724411880109
657	11.3991783210379
658	7.31151347126816
659	5.22574490077718
660	5.33956574653304
661	6.8266141019454
662	9.68383952274832
663	13.3214845295142
664	16.9934765687862
665	20.7396068315007
666	24.7203083376765
667	28.7502243498818
668	32.801114088933
669	37.9570768620973
670	44.72076151786
671	23.0513768463938
672	56.9852500563529
673	53.8354926715831
674	51.07983685601
675	47.9118074863205
676	45.084306862428
677	42.7458683253472
678	40.2529520277818
679	38.1548447316236
680	36.6405650857112
681	28.3699029180479
682	24.0431748562597
683	18.4102735730231
684	15.4653106169233
685	13.6499539500552
686	12.3196602101268
687	12.3272293529305
688	13.1354259073284
689	14.9073888794093
690	17.4824197347938
691	20.5130900186351
692	24.2843157296319
693	28.4236997622891
694	32.9336979816892
695	36.4750757765092
696	41.0103265894437
697	47.1307444333199
698	34.8114158475491
699	39.1114380585957
700	39.1177478121649
701	59.1280138020995
702	55.9503460019145
703	52.8209244230325
704	49.7114309326537
705	47.568728771201
706	45.9900683206162
707	44.1582980662818
708	42.9808929501267
709	28.2087855613641
710	26.0416695434577
711	22.2824497038706
712	20.1285608037689
713	19.099728072588
714	18.671268219617
715	18.9315545329901
716	19.630460672951
717	21.2900235289218
718	23.3058504989776
719	25.9368041601615
720	28.6573035860428
721	31.8446195103929
722	35.328953605268
723	39.3462360785998
724	42.9360715002689
725	47.3648865487857
726	51.7470247888874
727	36.800002193818
728	45.6790221876028
729	62.0967690482696
730	70.1434605945665
731	7.71240586882622
732	10.7143103967465
733	11.2835753848521
734	10.6729467835368
735	11.5959913633315
736	12.4252026509417
737	13.5621175200988
738	14.9373521857511
739	16.3305747800967
740	15.013079705505
741	12.7735339094658
742	11.3636427781096
743	10.286626213056
744	9.27327401290336
745	10.8287341481813
746	12.9190759821413
747	15.010777749574
748	18.2474398306792
749	22.451282515369
750	27.193300571422
751	32.5961037761256
752	37.6323306530515
753	31.2368312445789
754	6.18595482544882
755	8.20925635342246
756	11.2915037743328
757	14.5981337925964
758	7.1189771255901
759	8.36353095923087
760	9.76653148954608
761	11.4581447588913
762	10.2558873855736
763	7.1096897347857
764	4.42782888697841
765	3.34229633587621
766	2.53033683184793
767	2.66707037946466
768	3.77047939414649
769	5.00666500663143
770	7.56723124389591
771	11.002740278175
772	15.5558279919758
773	19.3077892322688
774	23.0437155813804
775	2.94918260529892
776	2.54102493734582
777	4.44417674274261
778	5.63392638717681
779	2.39988650366281
780	0
781	2.58239135942754
782	5.70224509482306
783	8.89321250861751
784	0.832018630382536
785	2.06132320775251
786	3.63580976508007
787	6.86448682723564
788	6.08402600404633
789	2.92066079776352
790	0
791	0
792	0
793	0
794	0
795	0.841851715075482
796	4.58326139277416
797	8.30720530602318
798	12.0430661233285
799	15.7653716038195
800	19.8158893127013
801	0
802	0
803	0.669527981724411
804	3.47452853779438
805	0.0194834454235958
806	0
807	0
808	1.04830409032299
809	4.87128317961291
810	8.46303099595646
811	0
812	0
813	0.399586407672816
814	3.42419276498046
815	1.34487520550496
816	0
817	0
818	0
819	0
820	0
821	0
822	0
823	3.44704674368499
824	7.38576824631622
825	11.0748570914527
826	14.8331645400631
827	18.611497887764
828	0
829	0
830	0.689576146320198
831	0
832	0
833	0
834	0
835	0.723105584962715
836	4.6537801937324
837	0
838	0
839	0
840	0.831931339532042
841	0.118954358882011
842	0
843	0
844	0
845	0
846	0
847	0
848	0
849	2.24365850383862
850	6.52578972916152
851	10.512218397802
852	14.5371954719761
853	18.5554172153207
854	0
855	0
856	0
857	0
858	0
859	0
860	0
861	0
862	0.593425791480931
863	0
864	0
865	0
866	2.09529006327367
867	0
868	0
869	0
870	0
871	0
872	0
873	0
874	0
875	3.47640985493437
876	7.72420592266894
877	11.7601486738299
878	15.7919118837862
879	19.8500106986405
880	0
881	0
882	0
883	0
884	0
885	0
886	0
887	0
888	0
889	0
890	0
891	0.150169302778529
892	0
893	0
894	0
895	0
896	0
897	0
898	0
899	0
900	0
901	2.58667302783148
902	6.5550802313875
903	10.539273068333
904	14.5289262741721
905	18.7335112771893
906	0
907	0
908	0
909	0
910	0
911	0
912	0
913	0
914	0
915	0
916	0
917	0
918	0
919	0
920	0
921	0
922	0
923	0
924	0
925	0
926	1.83188271205637
927	6.18307253148778
928	10.0847461638825
929	13.9907089828508
930	18.557620689833
931	0
932	0
933	0
934	0
935	0
936	0
937	0
938	0
939	0
940	0
941	0
942	0
943	0
944	0
945	0
946	0
947	0
948	0
949	0
950	0
951	0
952	1.9267941077869
953	6.01984248627089
954	10.4173747744136
955	14.5940767060342
956	18.460318783517
957	22.1610079738299
958	0
959	0
960	0
961	0
962	0
963	0
964	0
965	0
966	0
967	0
968	0
969	0
970	0
971	0
972	0
973	0
974	0
975	0
976	0
977	0
978	1.98807181684559
979	5.32131783603207
980	9.36778866781658
981	13.2082160838747
982	17.6097773059544
983	21.471122975917
984	0
985	0
986	0
987	0
988	0
989	0
990	0
991	0
992	0
993	0
994	0
995	0.298650177464278
996	2.26316497998475
997	2.36608551783486
998	2.38763762281375
999	1.22291694656133
1000	0.318893560635711
1001	0.714581837842685
1002	1.15245186483326
1003	1.7311174670984
1004	4.97537258304456
1005	8.2977368148685
1006	11.4616886241475
1007	14.5437140486352
1008	18.3516771502887
1009	21.9819104713091
1010	26.6515322004415
1011	0
1012	0
1013	0
1014	0
1015	0
1016	0
1017	0
1018	0
1019	0
1020	0
1021	0
1022	0
1023	0
1024	0
1025	0
1026	0.524579033479419
1027	4.0842527014688
1028	8.42550116731684
1029	12.2729280063907
1030	16.5908474447076
1031	20.4266957975556
1032	24.7951997842831
1033	29.1381147400546
1034	33.0678175848072
1035	33.3482743053597
1036	31.1436934703494
1037	29.3425610153087
1038	27.9774531311797
1039	24.290646255003
1040	19.9566540936131
1041	15.8598675049772
1042	11.3462680287017
1043	7.57488688919783
1044	4.36195596817725
1045	2.03777179981052
1046	0.798619526438415
1047	0.759657704737037
1048	0.800484508970077
1049	1.29200570103773
1050	1.84710389890595
1051	3.10846617948541
1052	2.16288338683345
1053	0
1054	0
1055	0
1056	0
1057	0
1058	0.505785297226343
1059	4.1471313537953
1060	7.97805076646502
1061	11.727640007831
1062	16.2843880245709
1063	20.2986077260994
1064	24.8630113349931
1065	29.289583667087
1066	31.1067367336534
1067	28.3398683306095
1068	25.6847713346203
1069	23.4733186659267
1070	21.61518134149
1071	20.4109694606546
1072	16.3355325203637
1073	12.0362329122603
1074	8.21385354805632
1075	3.57029457619532
1076	0
1077	0
1078	0
1079	0
1080	0
1081	0
1082	0
1083	3.06253335077955
1084	3.81378180708953
1085	4.16248670550138
1086	3.91418184569148
1087	4.14746353632329
1088	4.53968160684422
1089	6.65664827661796
1090	9.93592585533104
1091	13.3146622849707
1092	16.461177639909
1093	20.0976910033659
1094	23.8127786632601
1095	28.1300836083069
1096	27.1452103752669
1097	25.2166083427808
1098	21.9808329517256
1099	18.412961247646
1100	15.5631689575891
1101	13.7655292717131
1102	12.6167037670827
1103	10.8110407194739
1104	8.83491358670797
1105	4.84581955598964
1106	0.702117228044482
1107	0
1108	0
1109	0
1110	0
1111	0
1112	0.255170707126509
1113	3.33977325943781
1114	9.20851730954214
1115	11.1524779362617
1116	10.8875845943178
1117	10.7676401346394
1118	10.9354308980436
1119	11.2909059818093
1120	12.0511747741157
1121	13.7574320880988
1122	16.5197489818216
1123	19.6116222690484
1124	23.0131290075706
1125	25.1402160610556
1126	22.7918180263959
1127	20.9397747039461
1128	19.5766862017257
1129	17.9177066870111
1130	15.4132192403728
1131	12.1934796134301
1132	8.62752041947824
1133	6.34778679552958
1134	5.47305282370657
1135	4.39721938321363
1136	2.67786478106731
1137	0.201607211817943
1138	0
1139	0
1140	0
1141	0
1142	0
1143	0
1144	0.438538026460424
1145	4.05627174721333
1146	15.6340422941254
1147	17.6881477192763
1148	18.0475638003648
1149	17.6458941488152
1150	17.610121850232
1151	18.0355461764888
1152	18.6120820799573
1153	19.8483922031317
1154	21.7995389110907
1155	24.2417721700344
1156	23.0921823184724
1157	19.8592706297332
1158	16.6261812187506
1159	14.4365061056809
1160	12.7761004405389
1161	11.4255883324491
1162	9.9813919674887
1163	7.82425432227949
1164	4.12344265936829
1165	0.220262327123904
1166	0
1167	0
1168	0
1169	0
1170	0
1171	0
1172	0
1173	0
1174	0
1175	0.186481695374322
1176	3.202266101676
1177	21.1237164462753
1178	24.8751483380714
1179	24.9751658016233
1180	25.1574299435509
1181	24.862507410462
1182	24.7470171047831
1183	24.9791930530807
1184	25.844796939909
1185	27.2415521752459
1186	25.3601887669607
1187	21.4382089068507
1188	17.7372259159224
1189	14.0991141487132
1190	10.6257100259681
1191	7.67259593027654
1192	5.73713433016845
1193	4.14402056525414
1194	2.72116525965046
1195	0
1196	0
1197	0
1198	0
1199	0
1200	0
1201	0
1202	0
1203	0
1204	0
1205	0
1206	0.742598690092564
1207	4.84510458633304
1208	27.8399706732839
1209	31.5820232907212
1210	31.8542544511194
1211	31.3953772965866
1212	31.3268825929336
1213	31.9262285773964
1214	32.195535654559
1215	32.115648532311
1216	28.1154985119769
1217	23.2594763362768
1218	19.4590836583683
1219	15.4378883639365
1220	10.9161686194446
1221	7.18572482669076
1222	3.44898959631268
1223	0
1224	0
1225	0
1226	0
1227	0
1228	0
1229	0
1230	0
1231	0
1232	0
1233	0
1234	0
1235	0
1236	0
1237	0.837806232120488
1238	4.49736675283207
1239	8.84814997435488
1240	12.576039719003
1241	29.7782734098559
1242	23.6666717334372
1243	19.858858423534
1244	16.3011621809845
1245	12.2159931164925
1246	8.00645349513123
1247	4.25221534793639
1248	3.2045594104329
1249	3.9536226490024
1250	5.98828986034037
1251	9.64617847917587
1252	14.3749241696451
1253	17.9692290704133
1254	21.1726916643332
1255	24.0939083902514
1256	25.3673754180112
1257	26.9813782755127
1258	29.2730954375464
1259	32.1722710398788
1260	35.432921597174
1261	38.8193799193505
1262	42.6290598512473
1263	46.6940065016079
1264	50.8329995265508
1265	55.0081549237279
1266	14.990015612581
1267	9.83656261772362
1268	4.26713891619445
1269	0.681750178962456
1270	0
1271	0
1272	3.36402426991821
1273	6.98248993550496
1274	10.4424860763461
1275	13.9116830235368
1276	16.6325653522642
1277	18.0024828627609
1278	19.6481059160471
1279	22.1280807511516
1280	25.1846632262198
1281	28.5025152024376
1282	32.3209550616688
1283	36.6286598517685
1284	40.5839730676573
1285	44.8580338523266
1286	48.9486457805296
1287	50.4276777803996
1288	49.1570656898758
1289	45.0042976272522
1290	11.573055036966
1291	5.67920891513882
1292	0.285910662140625
1293	0
1294	0
1295	0
1296	0.293708112416652
1297	3.7646813302254
1298	7.16419197636191
1299	9.53868440877557
1300	10.6889277816641
1301	12.3433973015115
1302	15.0735745632896
1303	18.6310334280499
1304	22.6184278954382
1305	26.9246885301061
1306	31.3395593191794
1307	35.5791983044338
1308	39.9364236051315
1309	42.9161459176701
1310	43.4805713986643
1311	44.5976815470447
1312	42.3353061398412
1313	40.1629558912238
1314	35.9488583328817
1315	8.07522510488825
1316	0.820234424427892
1317	0
1318	0
1319	0
1320	0
1321	0
1322	0
1323	2.41705831070474
1324	3.03183630421174
1325	4.39757042316136
1326	7.41546233072415
1327	11.696306420888
1328	15.7576077042932
1329	20.0541025108075
1330	24.4017608316613
1331	28.7210763008082
1332	33.1600435923533
1333	36.1329948934909
1334	36.2412683561088
1335	36.9218279685452
1336	38.0287879034
1337	36.695955714841
1338	34.0977212014812
1339	32.1466350694466
1340	30.3740906706129
1341	26.0341886775604
1342	21.5465957260842
1343	5.50143224532004
1344	1.79081307298212
1345	0.772810689423433
1346	0
1347	0
1348	0
1349	0
1350	0
1351	0
1352	2.23394820364963
1353	7.91019156117685
1354	12.2111825996791
1355	16.5341805160729
1356	21.1364751565309
1357	25.8570417649398
1358	30.0081565533307
1359	29.2430596925509
1360	29.2946021342132
1361	29.86953857422
1362	31.1325225996197
1363	31.3781860712285
1364	28.2453952817702
1365	25.7336409712404
1366	23.9407520052016
1367	22.7917507246405
1368	19.2403227702347
1369	7.64629338818612
1370	10.7186435362126
1371	8.56011201190111
1372	6.586766490466
1373	2.49342000427295
1374	0
1375	0
1376	0
1377	0
1378	0
1379	0
1380	1.37553647635378
1381	5.9455757294613
1382	10.3538081197504
1383	14.9672093599501
1384	19.6965259221834
1385	23.9359252620017
1386	23.5285233492655
1387	22.6025281691583
1388	22.5024564243391
1389	23.3445410014691
1390	24.5769702997113
1391	26.0756660155164
1392	24.0791766033615
1393	20.9583007664132
1394	18.532056585814
1395	16.8622578000066
1396	15.5939224211214
1397	12.5195239919524
1398	13.0647542882924
1399	15.1649571795019
1400	13.5806766686373
1401	9.4774690961082
1402	5.74888203027626
1403	2.86167964794122
1404	2.12412248509695
1405	1.50690671982107
1406	0
1407	0
1408	0.826195066379351
1409	4.57931525368847
1410	8.5758924455255
1411	12.8263759682796
1412	15.7253783411787
1413	16.5222274073932
1414	17.9038143821871
1415	16.6485769485832
1416	15.7224186109371
1417	16.0723468246316
1418	17.2821137382745
1419	18.8782204075682
1420	19.7429909667689
1421	17.2301623120376
1422	14.4447181422615
1423	11.4036836989658
1424	9.66523405840867
1425	8.60716483141205
1426	19.3164994196117
1427	20.6564566607235
1428	17.8847615479346
1429	14.0346710324486
1430	10.9039360739609
1431	9.6076637954881
1432	8.91224884071446
1433	6.7182523153752
1434	3.66549184869055
1435	3.52848772243969
1436	5.13951071032483
1437	5.31347650909084
1438	6.7498609398217
1439	8.88666438579738
1440	9.21957067666743
1441	11.1726174592121
1442	11.0886812545134
1443	9.70880843044863
1444	8.98095231457818
1445	10.0180246675045
1446	11.4031006999462
1447	14.0426285427177
1448	14.2477305269581
1449	10.9969528080688
1450	8.98186593877141
1451	5.4298000742317
1452	2.94093404800163
1453	1.81651115398628
1454	23.9428878323642
1455	27.0080999648841
1456	21.9956011840874
1457	18.8832186493511
1458	17.0754146131854
1459	16.1809770749653
1460	14.3557290926466
1461	11.5227291627469
1462	7.84057779493109
1463	3.13930904724133
1464	1.30728222426395
1465	2.20068408413333
1466	3.42851259579849
1467	6.99911827270563
1468	4.46151177622458
1469	2.88490457689789
1470	2.43244241129411
1471	3.72463817153074
1472	6.99186933302645
1473	11.1407098134072
1474	10.1825176662077
1475	5.49172755045383
1476	2.07215100144339
1477	1.97119656972032
1478	0
1479	0
1480	0
1481	0
1482	28.0870895804445
1483	31.5017597627821
1484	27.2850025984282
1485	24.8583124122386
1486	23.4819961175828
1487	21.5446329489383
1488	17.0786637665246
1489	12.3571243091794
1490	7.78551690777693
1491	3.16489690922575
1492	0
1493	0
1494	0
1495	1.2434933454291
1496	0
1497	0
1498	0
1499	1.73404793203929
1500	6.7273551611567
1501	11.243325293113
1502	6.4914930657354
1503	1.71865880788034
1504	0
1505	0
1506	1.79376334835574
1507	33.2877624469853
1508	36.0639798782558
1509	39.1184917454094
1510	33.2090288307456
1511	31.2923160302954
1512	27.9818485388582
1513	23.461591536269
1514	18.9908970881935
1515	14.5557550400562
1516	10.6256490479407
1517	7.25386536486038
1518	2.76822564737414
1519	1.31850519112492
1520	0
1521	0
1522	0
1523	0
1524	0
1525	0
1526	2.7830755279005
1527	7.73807849649293
1528	12.0203452080793
1529	7.85587760630244
1530	3.93336605733717
1531	0
1532	4.1957747427292
1533	8.17076608794211
1534	37.0313666185857
1535	36.4589597121107
1536	32.8777849284474
1537	34.3723607400251
1538	35.4295142786913
1539	31.1091733529733
1540	26.7171290768271
1541	22.7097702867461
1542	19.0847373330528
1543	16.0941717162832
1544	13.608411930453
1545	9.39480544883514
1546	8.15739769360369
1547	5.27193338528866
1548	3.32336961623671
1549	3.00578900990079
1550	3.21024036076842
1551	3.20279280570696
1552	2.95067451763335
1553	4.9766376939469
1554	8.39562190374494
1555	12.8048275543799
1556	12.8905198459264
1557	10.3018074146864
1558	3.56150145183781
1559	14.0219185725413
1560	15.9754583774101
1561	30.3933555500236
1562	29.878688795817
1563	27.5339054516832
1564	28.3834983006174
1565	29.9026268819842
1566	31.1978191348442
1567	29.5981140201757
1568	26.2233591095521
1569	23.4575518759811
1570	21.0520938478469
1571	15.4950765654664
1572	12.5232481152341
1573	10.3085660602494
1574	9.83858448396378
1575	9.49280235209973
1576	9.86688131347954
1577	9.59786626435917
1578	9.69016606700935
1579	11.7473506888455
1580	15.0308218579577
1581	18.5902079508644
1582	16.4638608117105
1583	12.7324620394298
1584	9.3500683854694
1585	8.15140347082152
1586	8.84932667205895
1587	30.2360028738387
1588	31.6141357314533
1589	33.1193531508178
1590	34.7431583762991
1591	36.9789423968569
1592	40.7775685679084
1593	44.0650099769313
1594	47.3583620465078
1595	49.849814745823
1596	51.8913872358181
1597	55.1361895389844
1598	59.1345860709612
1599	63.0158264678666
1600	67.3955105446964
1601	71.3887934365994
1602	75.8045331102497
1603	84.4983427648135
1604	88.0036133972383
1605	91.2970984581003
1606	94.8580639071972
1607	98.9742827015881
1608	105.299819548234
1609	107.471844601482
1610	109.668541299965
1611	109.14048299547
1612	108.536841034347
1613	112.600942633728
1614	113.297788656495
1615	111.780137050883
1616	110.181496248636
1617	112.713615820659
1618	111.736365211354
1619	111.321272587227
1620	105.801586342121
1621	102.450165291442
1622	109.10384636712
1623	109.87592484581
1624	111.880233764579
1625	109.088081471237
1626	104.809522164137
