# Supplementary material for: The role of habitat mosaics on biological communities at hydrothermal vents and their periphery
Source: Sci Rep. 2026 Feb 18;16:9751. doi: 10.1038/s41598-026-39544-x (PMC13013592; doi:10.1038/s41598-026-39544-x)
Supplement: Supplementary file 2 — Supplementary Material 2 [file 41598_2026_39544_MOESM2_ESM.zip › R codes and Tukey test results/litology.csv]

Lithology
Slab
Slab
Slab
Slab
Volcanoclast
Volcanoclast
Volcanoclast
Volcanoclast
Slab
Slab
Slab
Sulfurs
Sulfurs
Sulfurs
Sulfurs
Sulfurs
Sulfurs
Sulfurs
Sulfurs
Sulfurs
Volcanoclast
Volcanoclast
Volcanoclast
Volcanoclast
Volcanoclast
Volcanoclast
Volcanoclast
Basalt
Basalt
Basalt
Slab
Slab
Volcanoclast
Volcanoclast
Volcanoclast
Volcanoclast
Slab
Slab
Slab
Slab
Sulfurs
Sulfurs
Sulfurs
Sulfurs
Sulfurs
Sulfurs
Sulfurs
Sulfurs
Sulfurs
Volcanoclast
Volcanoclast
Volcanoclast
Volcanoclast
Volcanoclast
Basalt
Basalt
Basalt
Basalt
Slab
Slab
Slab
Slab
Slab
Slab
Slab
Volcanoclast
Volcanoclast
Slab
Sulfurs
Sulfurs
Sulfurs
Sulfurs
Slab
Slab
Slab
Volcanoclast
Volcanoclast
Volcanoclast
Volcanoclast
Volcanoclast
Volcanoclast
Volcanoclast
Slab
Slab
Slab
Slab
Basalt
Basalt
Basalt
Basalt
Slab
Slab
Slab
Basalt
Basalt
Basalt
Basalt
Basalt
Slab
Sulfurs
Sulfurs
Sulfurs
Sulfurs
Sulfurs
Sulfurs
Sulfurs
Volcanoclast
Volcanoclast
Volcanoclast
Volcanoclast
Volcanoclast
Volcanoclast
Volcanoclast
Slab
Slab
Slab
Slab
Slab
Slab
Slab
Slab
Slab
Sulfurs
Basalt
Basalt
Basalt
Basalt
Basalt
Basalt
Volcanoclast
Volcanoclast
Volcanoclast
Slab
Slab
Sulfurs
Sulfurs
Sulfurs
Volcanoclast
Volcanoclast
Volcanoclast
Volcanoclast
Volcanoclast
Volcanoclast
Slab
Slab
Slab
Slab
Slab
Slab
Slab
Slab
Slab
Slab
Basalt
Basalt
Basalt
Basalt
Basalt
Volcanoclast
Volcanoclast
Slab
Slab
Slab
Slab
Slab
Slab
Slab
Slab
Volcanoclast
Volcanoclast
Volcanoclast
Volcanoclast
Volcanoclast
Slab
Slab
Slab
Slab
Slab
Sulfurs
Sulfurs
Slab
Basalt
Basalt
Basalt
Basalt
Basalt
Volcanoclast
Volcanoclast
Volcanoclast
Slab
Slab
Slab
Slab
Slab
Slab
Slab
Volcanoclast
Volcanoclast
Volcanoclast
Volcanoclast
Basalt
Slab
Slab
Slab
Slab
Slab
Slab
Slab
Slab
Slab
Slab
Slab
Slab
Basalt
Basalt
Volcanoclast
Volcanoclast
Volcanoclast
Volcanoclast
Slab
Slab
Slab
Slab
Volcanoclast
Volcanoclast
Slab
Volcanoclast
Volcanoclast
Slab
Basalt
Slab
Slab
Slab
Slab
Slab
Slab
Slab
Slab
Slab
Slab
Slab
Slab
Basalt
Basalt
Volcanoclast
Slab
Slab
Volcanoclast
Slab
Slab
Slab
Slab
Volcanoclast
Volcanoclast
Slab
Slab
Basalt
Basalt
Slab
Slab
Slab
Slab
Slab
Volcanoclast
Volcanoclast
Slab
Slab
Slab
Slab
Slab
Slab
Basalt
Basalt
Basalt
Volcanoclast
Volcanoclast
Volcanoclast
Slab
Slab
Slab
Volcanoclast
Volcanoclast
Volcanoclast
Volcanoclast
Slab
Slab
Slab
Slab
Slab
Slab
Slab
Volcanoclast
Volcanoclast
Slab
Slab
Slab
Slab
Slab
Basalt
Basalt
Basalt
Slab
Basalt
Slab
Slab
Slab
Slab
Slab
Slab
Slab
Volcanoclast
Volcanoclast
Slab
Slab
Volcanoclast
Volcanoclast
Slab
Slab
Slab
Slab
Volcanoclast
Volcanoclast
Volcanoclast
Volcanoclast
Volcanoclast
Slab
Slab
Slab
Slab
Slab
Basalt
Basalt
Slab
Slab
Slab
Slab
Slab
Slab
Volcanoclast
Volcanoclast
Slab
Volcanoclast
Volcanoclast
Volcanoclast
Volcanoclast
Slab
Slab
Volcanoclast
Volcanoclast
Volcanoclast
Volcanoclast
Volcanoclast
Volcanoclast
Volcanoclast
Slab
Sulfurs
Sulfurs
Slab
Slab
Slab
Slab
Slab
Slab
Slab
Slab
Slab
Slab
Slab
Sulfurs
Volcanoclast
Volcanoclast
Volcanoclast
Slab
Slab
Volcanoclast
Volcanoclast
Volcanoclast
Volcanoclast
Volcanoclast
Volcanoclast
Volcanoclast
Slab
Slab
Slab
Slab
Sulfurs
Slab
Slab
Slab
Slab
Slab
Slab
Slab
Slab
Slab
Slab
Slab
Slab
Slab
Volcanoclast
Slab
Slab
Volcanoclast
Slab
Slab
Slab
Volcanoclast
Volcanoclast
Sulfurs
Sulfurs
Slab
Slab
Slab
Slab
Slab
Slab
Slab
Slab
Sulfurs
Sulfurs
Basalt
Basalt
Slab
Slab
Slab
Slab
Sulfurs
Sulfurs
Basalt
Basalt
Basalt
Slab
Slab
Slab
Slab
Sulfurs
Sulfurs
Slab
Slab
Slab
Slab
Slab
Slab
Slab
Slab
Slab
Sulfurs
Sulfurs
Sulfurs
Slab
Slab
Slab
Slab
Slab
Slab
Slab
Slab
Slab
Sulfurs
Sulfurs
Sulfurs
Sulfurs
Sulfurs
Sulfurs
Sulfurs
Sulfurs
Slab
Basalt
Basalt
Volcanoclast
Volcanoclast
Volcanoclast
Volcanoclast
Volcanoclast
Slab
Slab
Volcanoclast
Sulfurs
Sulfurs
Slab
Basalt
Slab
Slab
Slab
Volcanoclast
Volcanoclast
Volcanoclast
Volcanoclast
Slab
Volcanoclast
Sulfurs
Slab
Slab
Volcanoclast
Volcanoclast
Volcanoclast
Slab
Slab
Volcanoclast
Volcanoclast
Basalt
Sulfurs
Sulfurs
Slab
Slab
Slab
Slab
Slab
Slab
Volcanoclast
Basalt
Slab
Volcanoclast
Volcanoclast
Volcanoclast
Slab
Slab
Slab
Volcanoclast
Basalt
Basalt
Basalt
Basalt
Basalt
Basalt
Basalt
Slab
Slab
Slab
Slab
Slab
Slab
Slab
Slab
Sulfurs
Sulfurs
Sulfurs
Sulfurs
Sulfurs
Sulfurs
Sulfurs
Sulfurs
Volcanoclast
Slab
Basalt
Basalt
Basalt
Volcanoclast
Slab
Slab
Basalt
Basalt
Basalt
Basalt
Volcanoclast
Slab
Slab
Slab
Slab
Slab
Slab
Slab
Sulfurs
Sulfurs
Sulfurs
Slab
Slab
Basalt
Basalt
Volcanoclast
Volcanoclast
Basalt
Basalt
Basalt
Slab
Slab
Slab
Slab
Slab
Slab
Volcanoclast
Volcanoclast
Slab
Slab
Volcanoclast
Slab
Slab
Slab
Slab
Slab
Slab
Slab
Sulfurs
Slab
Slab
Slab
Basalt
Basalt
Volcanoclast
Slab
Slab
Basalt
Basalt
Slab
Slab
Slab
Slab
Slab
Slab
Slab
Slab
Slab
Slab
Slab
Slab
Slab
Slab
Slab
Slab
Slab
Sulfurs
Slab
Slab
Slab
Slab
Slab
Slab
Slab
Basalt
Basalt
Slab
Slab
Basalt
Basalt
Basalt
Basalt
Volcanoclast
Volcanoclast
Volcanoclast
Volcanoclast
Slab
Slab
Slab
Basalt
Volcanoclast
Volcanoclast
Volcanoclast
Volcanoclast
Volcanoclast
Basalt
Basalt
Basalt
Basalt
Basalt
Basalt
Slab
Slab
Slab
Slab
Slab
Slab
Slab
Slab
Slab
Slab
Slab
Slab
Slab
Slab
Slab
Volcanoclast
Slab
Slab
Slab
Slab
Basalt
Basalt
Volcanoclast
Volcanoclast
Volcanoclast
Slab
Slab
Slab
Slab
Slab
Slab
Slab
Slab
Slab
Slab
Slab
Slab
Slab
Slab
Slab
Slab
Slab
Slab
Slab
Volcanoclast
Slab
Slab
Basalt
Basalt
Basalt
Volcanoclast
Volcanoclast
Volcanoclast
Slab
Slab
Slab
Slab
Slab
Slab
Slab
Slab
Slab
Slab
Slab
Slab
Slab
Slab
Slab
Slab
Slab
Slab
Slab
Slab
Slab
Slab
Slab
Slab
Slab
Slab
Slab
Slab
Sulfurs
Sulfurs
Sulfurs
Slab
Slab
Slab
Slab
Slab
Slab
Volcanoclast
Volcanoclast
Volcanoclast
Volcanoclast
Volcanoclast
Volcanoclast
Volcanoclast
Volcanoclast
Slab
Slab
Slab
Volcanoclast
Slab
Slab
Slab
Slab
Slab
Slab
Slab
Slab
Slab
Slab
Slab
Slab
Slab
Slab
Slab
Volcanoclast
Volcanoclast
Slab
Slab
Slab
Slab
Slab
Slab
Slab
Volcanoclast
Volcanoclast
Slab
Slab
Slab
Slab
Slab
Slab
Slab
Sulfurs
Sulfurs
Sulfurs
Slab
Slab
Slab
Slab
Slab
Slab
Slab
Sulfurs
Sulfurs
Slab
Slab
Slab
Slab
Sulfurs
Slab
Slab
Volcanoclast
Sulfurs
Slab
Slab
Slab
Slab
Slab
Sulfurs
Sulfurs
Sulfurs
Sulfurs
Slab
Slab
Slab
Slab
Slab
Slab
Slab
Sulfurs
Sulfurs
Slab
Slab
Sulfurs
Sulfurs
Slab
Slab
Slab
Sulfurs
Sulfurs
Sulfurs
Slab
Slab
Sulfurs
Sulfurs
Sulfurs
Sulfurs
Sulfurs
Sulfurs
Slab
Slab
Slab
Slab
Slab
Slab
Sulfurs
Sulfurs
Slab
Slab
Sulfurs
Sulfurs
Sulfurs
Sulfurs
Slab
Sulfurs
Sulfurs
Slab
Slab
Slab
Sulfurs
Sulfurs
Sulfurs
Sulfurs
Sulfurs
Slab
Slab
Slab
Slab
Slab
Slab
Slab
Sulfurs
Sulfurs
Sulfurs
Slab
Slab
Slab
Sulfurs
Slab
Slab
Sulfurs
Slab
Slab
Slab
Sulfurs
Sulfurs
Sulfurs
Sulfurs
Sulfurs
Sulfurs
Sulfurs
Slab
Slab
Slab
Slab
Slab
Slab
Sulfurs
Sulfurs
Sulfurs
Sulfurs
Sulfurs
Sulfurs
Sulfurs
Sulfurs
Slab
Sulfurs
Sulfurs
Sulfurs
Sulfurs
Sulfurs
Sulfurs
Sulfurs
Sulfurs
Sulfurs
Sulfurs
Slab
Slab
Slab
Slab
Slab
Volcanoclast
Sulfurs
Sulfurs
Sulfurs
Sulfurs
Sulfurs
Sulfurs
Sulfurs
Sulfurs
Sulfurs
Slab
Sulfurs
Sulfurs
Sulfurs
Sulfurs
Sulfurs
Sulfurs
Sulfurs
Sulfurs
Sulfurs
Sulfurs
Slab
Slab
Slab
Slab
Slab
Volcanoclast
Volcanoclast
Sulfurs
Sulfurs
Sulfurs
Sulfurs
Sulfurs
Sulfurs
Sulfurs
Sulfurs
Sulfurs
Sulfurs
Sulfurs
Sulfurs
Slab
Sulfurs
Slab
Slab
Sulfurs
Sulfurs
Sulfurs
Slab
Slab
Slab
Slab
Slab
Volcanoclast
Volcanoclast
Sulfurs
Sulfurs
Sulfurs
Slab
Slab
Sulfurs
Sulfurs
Sulfurs
Sulfurs
Sulfurs
Sulfurs
Slab
Slab
Slab
Slab
Slab
Slab
Slab
Slab
Slab
Slab
Volcanoclast
Volcanoclast
Volcanoclast
Volcanoclast
Volcanoclast
Volcanoclast
Sulfurs
Sulfurs
Sulfurs
Slab
Sulfurs
Sulfurs
Sulfurs
Sulfurs
Sulfurs
Sulfurs
Slab
Slab
Slab
Slab
Slab
Slab
Volcanoclast
Volcanoclast
Volcanoclast
Volcanoclast
Volcanoclast
Volcanoclast
Volcanoclast
Volcanoclast
Volcanoclast
Volcanoclast
Basalt
Basalt
Basalt
Basalt
Basalt
Basalt
Slab
Slab
Slab
Slab
Slab
Slab
Slab
Slab
Slab
Slab
Slab
Slab
Slab
Slab
Slab
Slab
Slab
Slab
Slab
Slab
Slab
Slab
Slab
Slab
Basalt
Basalt
Basalt
Basalt
Slab
Slab
Slab
Slab
Slab
Slab
Sulfurs
Sulfurs
Sulfurs
Sulfurs
Sulfurs
Sulfurs
Basalt
Volcanoclast
Volcanoclast
Volcanoclast
Volcanoclast
Slab
Slab
Slab
Slab
Slab
Slab
Slab
Slab
Slab
Slab
Slab
Slab
Slab
Slab
Slab
Slab
Slab
Slab
Slab
Slab
Slab
Slab
Slab
Slab
Basalt
Basalt
Basalt
Volcanoclast
Volcanoclast
Volcanoclast
Volcanoclast
Volcanoclast
Volcanoclast
Volcanoclast
Volcanoclast
Volcanoclast
Volcanoclast
Volcanoclast
Slab
Slab
Slab
Slab
Slab
Slab
Slab
Slab
Slab
Slab
Slab
Slab
Slab
Sulfurs
Sulfurs
Sulfurs
Sulfurs
Sulfurs
Basalt
Basalt
Basalt
Basalt
Basalt
Basalt
Volcanoclast
Volcanoclast
Volcanoclast
Volcanoclast
Volcanoclast
Volcanoclast
Volcanoclast
Volcanoclast
Volcanoclast
Slab
Slab
Slab
Slab
Slab
Slab
Slab
Sulfurs
Sulfurs
Sulfurs
Sulfurs
Sulfurs
Sulfurs
Sulfurs
Sulfurs
Sulfurs
Basalt
Basalt
Basalt
Basalt
Basalt
Basalt
Basalt
Basalt
Volcanoclast
Volcanoclast
Volcanoclast
Volcanoclast
Volcanoclast
Volcanoclast
Slab
Slab
Slab
Slab
Slab
Slab
Slab
Sulfurs
Sulfurs
Sulfurs
Sulfurs
Sulfurs
Sulfurs
Sulfurs
Sulfurs
Sulfurs
Sulfurs
Basalt
Basalt
Basalt
Basalt
Basalt
Basalt
Basalt
Basalt
Volcanoclast
Volcanoclast
Volcanoclast
Volcanoclast
Slab
Slab
Slab
Slab
Slab
Slab
Sulfurs
Sulfurs
Sulfurs
Sulfurs
Sulfurs
Sulfurs
Sulfurs
Sulfurs
Sulfurs
Sulfurs
Sulfurs
Sulfurs
Basalt
Basalt
Basalt
Basalt
Basalt
Slab
Slab
Slab
Slab
Slab
Slab
Slab
Slab
Slab
Slab
Slab
Slab
Slab
Slab
Slab
Slab
Slab
Slab
Slab
Slab
Slab
Slab
Slab
Slab
Slab
Slab
Slab
Slab
Slab
Sulfurs
Slab
Slab
Slab
Slab
Slab
Slab
Slab
Slab
Slab
Slab
Slab
Slab
Slab
Slab
Slab
Slab
Slab
Slab
Slab
Slab
Slab
Slab
Sulfurs
Sulfurs
Sulfurs
Slab
Slab
Slab
Slab
Slab
Slab
Slab
Slab
Slab
Slab
Slab
Slab
Slab
Slab
Slab
Slab
Slab
Slab
Slab
Slab
Slab
Sulfurs
Sulfurs
Sulfurs
Sulfurs
Sulfurs
Slab
Slab
Slab
Slab
Slab
Slab
Slab
Slab
Slab
Slab
Slab
Slab
Slab
Slab
Slab
Slab
Slab
Slab
Slab
Slab
Slab
Slab
Slab
Slab
Slab
Sulfurs
Sulfurs
Sulfurs
Slab
Sulfurs
Slab
Slab
Slab
Slab
Slab
Slab
Slab
Slab
Slab
Slab
Slab
Slab
Slab
Slab
Slab
Slab
Slab
Slab
Slab
Slab
Slab
Slab
Slab
Sulfurs
Sulfurs
Slab
Slab
Sulfurs
Slab
Slab
Slab
Slab
Slab
Slab
Slab
Slab
Slab
Slab
Slab
Slab
Slab
Slab
Slab
Slab
Slab
Slab
Slab
Slab
Slab
Slab
Slab
Slab
Slab
Slab
Volcanoclast
Sulfurs
Slab
Slab
Slab
Slab
Slab
Slab
Slab
Slab
Slab
Slab
Slab
Slab
Slab
Slab
Slab
Slab
Slab
Slab
Slab
Slab
Slab
Slab
Slab
Slab
Slab
Slab
Slab
Volcanoclast
Slab
Slab
Slab
Slab
Slab
Slab
Slab
Slab
Slab
Slab
Slab
Slab
Slab
Slab
Slab
Basalt
Basalt
Basalt
Slab
Slab
Slab
Slab
Slab
Slab
Slab
Slab
Slab
Volcanoclast
Slab
Slab
Slab
Slab
Slab
Slab
Slab
Slab
Slab
Slab
Slab
Basalt
Basalt
Basalt
Sulfurs
Sulfurs
Sulfurs
Sulfurs
Slab
Slab
Slab
Slab
Slab
Slab
Slab
Slab
Slab
Volcanoclast
Sulfurs
Sulfurs
Slab
Slab
Slab
Sulfurs
Sulfurs
Slab
Basalt
Basalt
Basalt
Basalt
Sulfurs
Sulfurs
Slab
Slab
Slab
Slab
Slab
Slab
Slab
Slab
Slab
Slab
Slab
Volcanoclast
Slab
Slab
Slab
Sulfurs
Sulfurs
Sulfurs
Sulfurs
Sulfurs
Basalt
Basalt
Basalt
Basalt
Basalt
Sulfurs
Basalt
Slab
Slab
Slab
Slab
Slab
Slab
Slab
Slab
Slab
Slab
Volcanoclast
Volcanoclast
Slab
Slab
Slab
Slab
Slab
Slab
Slab
Basalt
Basalt
Basalt
Basalt
Basalt
Basalt
Basalt
Slab
Slab
Slab
Slab
Slab
Slab
Slab
Slab
Slab
Slab
Slab
Slab
Slab
Slab
Slab
Slab
Slab
Slab
Basalt
Basalt
Basalt
Basalt
Basalt
Basalt
Basalt
Basalt
Basalt
Basalt
Slab
Slab
Basalt
Basalt
Basalt
Basalt
Basalt
Basalt
Basalt
Basalt
Basalt
Basalt
Basalt
Basalt
Basalt
Basalt
Basalt
Basalt
Slab
Slab
Slab
Slab
Slab
Slab
Slab
Slab
Slab
Slab
Slab
Basalt
Basalt
Basalt
Basalt
Basalt
Basalt
Basalt
Basalt
Basalt
Basalt
Basalt
