# Supplementary material for: The role of habitat mosaics on biological communities at hydrothermal vents and their periphery
Source: Sci Rep. 2026 Feb 18;16:9751. doi: 10.1038/s41598-026-39544-x (PMC13013592; doi:10.1038/s41598-026-39544-x)
Supplement: Supplementary file 2 — Supplementary Material 2 [file 41598_2026_39544_MOESM2_ESM.zip › R codes and Tukey test results/Metadata.csv]

image_name	TIFF_name	Area..m2.	Length..m.	Width.m.	latitude	longitude	depth	altitude	Site
20180817T234632.985013Z.jpg	MyProcessing_0000.tiff	13.8775	4.559037529	3.043953885	37.28891355	-32.27503325	1690.97	5	Eiffel Tower
20180817T234822.862704Z.jpg	MyProcessing_0001.tiff	18.4619	5.232742504	3.528149911	37.28890657	-32.27508279	1691.44	5.7	Eiffel Tower
20180817T234842.912481Z.jpg	MyProcessing_0002.tiff	13.3653	4.469804535	2.990130753	37.28891508	-32.27513195	1693.34	4.9	Eiffel Tower
20180817T234857.913127Z.jpg	MyProcessing_0003.tiff	13.908	4.555568298	3.052967071	37.28891341	-32.27516647	1694.02	5	Eiffel Tower
20180817T234912.919226Z.jpg	MyProcessing_0004.tiff	13.3354	4.47096976	2.982663877	37.28891192	-32.27520115	1694.5	4.9	Eiffel Tower
20180817T234927.858195Z.jpg	MyProcessing_0005.tiff	12.8334	4.372054685	2.935324675	37.28891176	-32.27523548	1694.84	4.8	Eiffel Tower
20180817T234942.860620Z.jpg	MyProcessing_0006.tiff	13.3653	4.469804535	2.990130753	37.28891108	-32.27526916	1694.97	4.9	Eiffel Tower
20180817T235003.006626Z.jpg	MyProcessing_0007.tiff	13.8775	4.557104592	3.045245006	37.28891074	-32.27531425	1695.38	5	Eiffel Tower
20180817T235022.955506Z.jpg	MyProcessing_0008.tiff	12.7604	4.371062017	2.919290541	37.28890973	-32.27535833	1695.65	4.8	Eiffel Tower
20180817T235037.905148Z.jpg	MyProcessing_0009.tiff	11.275	4.10822695	2.744492974	37.28890974	-32.2753913	1695.31	4.5	Eiffel Tower
20180817T235052.986745Z.jpg	MyProcessing_0010.tiff	9.300000001	3.73132005	2.49241552	37.28890874	-32.27542492	1694.23	4.1	Eiffel Tower
20180817T235107.976912Z.jpg	MyProcessing_0011.tiff	9.779200001	3.819386205	2.560411405	37.28890908	-32.27545776	1692.53	4.2	Eiffel Tower
20180817T235122.825938Z.jpg	MyProcessing_0012.tiff	11.275	4.111347518	2.742409867	37.28890957	-32.27548925	1690.76	4.5	Eiffel Tower
20180817T235137.969901Z.jpg	MyProcessing_0013.tiff	13.3354	4.466302762	2.985780569	37.28890875	-32.27552308	1688.66	4.9	Eiffel Tower
20180817T235158.029612Z.jpg	MyProcessing_0014.tiff	18.0612	5.193122901	3.477907291	37.28890892	-32.27556713	1686.76	5.7	Eiffel Tower
20180817T235218.006366Z.jpg	MyProcessing_0015.tiff	17.442	5.105070615	3.416603083	37.28890875	-32.27561324	1686.55	5.6	Eiffel Tower
20180817T235237.886353Z.jpg	MyProcessing_0016.tiff	17.442	5.110891676	3.412711735	37.28890907	-32.2756578	1687.51	5.6	Eiffel Tower
20180817T235258.010656Z.jpg	MyProcessing_0017.tiff	15.6009	4.823228214	3.234534903	37.28890892	-32.27570189	1689.07	5.3	Eiffel Tower
20180817T235317.920147Z.jpg	MyProcessing_0018.tiff	14.4304	4.644380786	3.10706651	37.28890858	-32.27574647	1690.08	5.1	Eiffel Tower
20180817T235337.931815Z.jpg	MyProcessing_0019.tiff	14.4304	4.642035044	3.108636592	37.28890874	-32.27579077	1690.97	5.1	Eiffel Tower
20180817T235357.888767Z.jpg	MyProcessing_0020.tiff	14.4615	4.646705883	3.112204724	37.28890841	-32.2758336	1692.05	5.1	Eiffel Tower
20180817T235417.836077Z.jpg	MyProcessing_0021.tiff	14.4304	4.647475582	3.104997486	37.28890857	-32.27587779	1693.14	5.1	Eiffel Tower
20180817T235437.883913Z.jpg	MyProcessing_0022.tiff	13.3354	4.465139359	2.986558521	37.28890808	-32.27592244	1694.02	4.9	Eiffel Tower
20180817T235457.828263Z.jpg	MyProcessing_0023.tiff	12.8041	4.372401596	2.928390661	37.28890774	-32.27596646	1694.5	4.8	Eiffel Tower
20180817T235512.933808Z.jpg	MyProcessing_0024.tiff	12.7604	4.357096517	2.928647541	37.28890773	-32.27599977	1694.63	4.8	Eiffel Tower
20180817T235527.871871Z.jpg	MyProcessing_0025.tiff	12.7604	4.360585106	2.926304541	37.28890774	-32.27603324	1694.57	4.8	Eiffel Tower
20180817T235547.920666Z.jpg	MyProcessing_0026.tiff	12.7896	4.364092479	2.93064367	37.28890724	-32.27606974	1694.23	4.8	Eiffel Tower
20180817T235622.895250Z.jpg	MyProcessing_0027.tiff	12.8041	4.378250465	2.924478648	37.28890725	-32.27610572	1693.07	4.8	Eiffel Tower
20180817T235742.912784Z.jpg	MyProcessing_0028.tiff	13.3354	4.463581662	2.987600768	37.28890807	-32.2761396	1691.04	4.9	Eiffel Tower
20180818T000848.128426Z.jpg	MyProcessing_0029.tiff	11.316	2.756145675	4.105733634	37.28887329	-32.27501485	1689.95	4.5	Eiffel Tower
20180818T000923.213556Z.jpg	MyProcessing_0030.tiff	24.1592	5.97674114	4.042202838	37.28885625	-32.27506758	1688.59	6.5	Eiffel Tower
20180818T000948.183594Z.jpg	MyProcessing_0031.tiff	17.0352	5.02535263	3.389851669	37.2888619	-32.27513182	1691.51	5.5	Eiffel Tower
20180818T001008.287627Z.jpg	MyProcessing_0032.tiff	15.0258	4.733991164	3.174023669	37.28885908	-32.27517977	1692.94	5.2	Eiffel Tower
20180818T001028.186170Z.jpg	MyProcessing_0033.tiff	13.908	4.559430832	3.050380741	37.28886008	-32.27522462	1693.89	5	Eiffel Tower
20180818T001043.129684Z.jpg	MyProcessing_0034.tiff	12.8041	4.378259368	2.924472701	37.28885975	-32.27525913	1694.36	4.8	Eiffel Tower
20180818T001103.124519Z.jpg	MyProcessing_0035.tiff	13.8775	4.55086779	3.049418406	37.2888594	-32.27530363	1694.77	5	Eiffel Tower
20180818T001123.127099Z.jpg	MyProcessing_0036.tiff	13.8775	4.550102041	3.0499316	37.28885941	-32.27534908	1695.38	5	Eiffel Tower
20180818T001138.178304Z.jpg	MyProcessing_0037.tiff	12.2836	4.285128971	2.86656483	37.28885908	-32.27538276	1695.72	4.7	Eiffel Tower
20180818T001153.125003Z.jpg	MyProcessing_0038.tiff	12.2408	4.275626189	2.862925677	37.28885891	-32.27541614	1695.45	4.7	Eiffel Tower
20180818T001208.125830Z.jpg	MyProcessing_0039.tiff	11.234	4.094074284	2.743965844	37.28885908	-32.27544932	1694.77	4.5	Eiffel Tower
20180818T001223.159230Z.jpg	MyProcessing_0040.tiff	8.8452	3.628717294	2.437555556	37.28885908	-32.27548246	1693.34	4	Eiffel Tower
20180818T001238.140249Z.jpg	MyProcessing_0041.tiff	12.7604	4.366783813	2.922150614	37.28885923	-32.27551497	1691.24	4.8	Eiffel Tower
20180818T001258.138966Z.jpg	MyProcessing_0042.tiff	12.7604	4.364844291	2.923449074	37.28885973	-32.27555862	1688.52	4.8	Eiffel Tower
20180818T001318.257642Z.jpg	MyProcessing_0043.tiff	17.391	5.094411028	3.41374104	37.28885941	-32.27560305	1687.57	5.6	Eiffel Tower
20180818T001338.287594Z.jpg	MyProcessing_0044.tiff	17.391	5.097118103	3.411928005	37.2888589	-32.27564848	1688.05	5.6	Eiffel Tower
20180818T001358.219628Z.jpg	MyProcessing_0045.tiff	16.7835	4.997426385	3.35842866	37.28885891	-32.27569093	1689.2	5.5	Eiffel Tower
20180818T001418.102458Z.jpg	MyProcessing_0046.tiff	14.4304	4.647484355	3.104991625	37.28885908	-32.27573512	1690.36	5.1	Eiffel Tower
20180818T001438.168218Z.jpg	MyProcessing_0047.tiff	14.4304	4.635073732	3.113305383	37.28885906	-32.27577944	1691.24	5.1	Eiffel Tower
20180818T001458.185443Z.jpg	MyProcessing_0048.tiff	14.4304	4.643197296	3.107858461	37.28885891	-32.27582458	1692.05	5.1	Eiffel Tower
20180818T001518.190153Z.jpg	MyProcessing_0049.tiff	14.384	4.62981973	3.106816429	37.28885891	-32.27586862	1693	5.1	Eiffel Tower
20180818T001538.152287Z.jpg	MyProcessing_0050.tiff	13.8775	4.550497322	3.049666667	37.28885859	-32.27591408	1694.02	5	Eiffel Tower
20180818T001558.098938Z.jpg	MyProcessing_0051.tiff	13.3354	4.462814371	2.988114425	37.28885923	-32.27595832	1694.7	4.9	Eiffel Tower
20180818T001618.135272Z.jpg	MyProcessing_0052.tiff	12.7604	4.362521947	2.925005342	37.28885874	-32.2760029	1694.9	4.8	Eiffel Tower
20180818T001633.181732Z.jpg	MyProcessing_0053.tiff	12.8041	4.37201808	2.928647541	37.28885841	-32.27603627	1694.9	4.8	Eiffel Tower
20180818T001653.168779Z.jpg	MyProcessing_0054.tiff	11.7458	4.198617435	2.797539948	37.28885874	-32.27607977	1694.63	4.6	Eiffel Tower
20180818T001723.151753Z.jpg	MyProcessing_0055.tiff	13.2908	4.453686131	2.984224664	37.28885906	-32.27611761	1693.61	4.9	Eiffel Tower
20180818T001758.184350Z.jpg	MyProcessing_0056.tiff	12.8041	4.37201808	2.928647541	37.28885907	-32.27615544	1691.99	4.8	Eiffel Tower
20180818T002643.121950Z.jpg	MyProcessing_0057.tiff	12.7896	4.365236828	2.9298754	37.28883577	-32.27502621	1689.34	4.8	Eiffel Tower
20180818T002748.053135Z.jpg	MyProcessing_0058.tiff	17.7844	5.137056706	3.461982419	37.28881205	-32.27511263	1689.61	5.6	Eiffel Tower
20180818T002803.166168Z.jpg	MyProcessing_0059.tiff	14.0756	4.585673759	3.06947261	37.2888139	-32.27514928	1690.9	5	Eiffel Tower
20180818T002818.280691Z.jpg	MyProcessing_0060.tiff	15.0258	4.735172921	3.173231527	37.28881209	-32.27518481	1691.37	5.2	Eiffel Tower
20180818T002838.149482Z.jpg	MyProcessing_0061.tiff	13.8775	4.546989796	3.052019165	37.28881058	-32.27523111	1692.19	5	Eiffel Tower
20180818T002853.101496Z.jpg	MyProcessing_0062.tiff	13.3354	4.461269841	2.989148936	37.28881109	-32.2752658	1692.53	4.9	Eiffel Tower
20180818T002913.158495Z.jpg	MyProcessing_0063.tiff	14.4304	4.64359199	3.1075943	37.28881257	-32.27531112	1693.14	5.1	Eiffel Tower
20180818T002933.158284Z.jpg	MyProcessing_0064.tiff	14.9941	4.732040265	3.168633224	37.28881274	-32.27535678	1694.02	5.2	Eiffel Tower
20180818T002953.111071Z.jpg	MyProcessing_0065.tiff	14.4304	4.64436013	3.107080328	37.28881173	-32.27539911	1695.11	5.1	Eiffel Tower
20180818T003008.215611Z.jpg	MyProcessing_0066.tiff	12.2408	4.272911461	2.864744592	37.28881025	-32.27543277	1695.72	4.7	Eiffel Tower
20180818T003023.164407Z.jpg	MyProcessing_0067.tiff	11.2475	4.101998866	2.741955902	37.28881091	-32.27546662	1695.58	4.5	Eiffel Tower
20180818T003038.155143Z.jpg	MyProcessing_0068.tiff	11.7739	4.193552595	2.80761949	37.28881107	-32.27549979	1694.9	4.6	Eiffel Tower
20180818T003053.201628Z.jpg	MyProcessing_0069.tiff	10.7468	3.999802899	2.686832394	37.28881092	-32.27553292	1693.68	4.4	Eiffel Tower
20180818T003108.149432Z.jpg	MyProcessing_0070.tiff	11.7458	4.194343967	2.800390262	37.28881141	-32.27556608	1692.12	4.6	Eiffel Tower
20180818T003123.082350Z.jpg	MyProcessing_0071.tiff	15.6009	4.828663295	3.230894152	37.28881257	-32.27560103	1689.54	5.3	Eiffel Tower
20180818T003218.178819Z.jpg	MyProcessing_0072.tiff	16.7835	5.005156794	3.353241604	37.28881357	-32.27572743	1690.02	5.5	Eiffel Tower
20180818T003238.247517Z.jpg	MyProcessing_0073.tiff	15.6009	4.823217727	3.234541936	37.28881274	-32.27577276	1691.04	5.3	Eiffel Tower
20180818T003258.116108Z.jpg	MyProcessing_0074.tiff	14.4615	4.65214876	3.108563536	37.28881191	-32.27581745	1691.99	5.1	Eiffel Tower
20180818T003318.172054Z.jpg	MyProcessing_0075.tiff	14.415	4.636798597	3.108825993	37.28881173	-32.27586288	1692.94	5.1	Eiffel Tower
20180818T003338.166453Z.jpg	MyProcessing_0076.tiff	14.353	4.630192934	3.099870827	37.28881191	-32.27590528	1693.75	5.1	Eiffel Tower
20180818T003358.116254Z.jpg	MyProcessing_0077.tiff	13.8775	4.548559409	3.050965977	37.28881275	-32.27595073	1694.63	5	Eiffel Tower
20180818T003418.163811Z.jpg	MyProcessing_0078.tiff	13.3354	4.466302762	2.985780569	37.28881257	-32.2759943	1695.11	4.9	Eiffel Tower
20180818T003433.115920Z.jpg	MyProcessing_0079.tiff	12.7604	4.361351783	2.92579013	37.2888124	-32.27602795	1695.31	4.8	Eiffel Tower
20180818T003448.151566Z.jpg	MyProcessing_0080.tiff	12.7748	4.37162234	2.922210339	37.28881124	-32.27606144	1695.31	4.8	Eiffel Tower
20180818T003503.094859Z.jpg	MyProcessing_0081.tiff	12.8041	4.372808929	2.928117878	37.28880959	-32.2760949	1695.18	4.8	Eiffel Tower
20180818T003523.183264Z.jpg	MyProcessing_0082.tiff	12.7748	4.368533475	2.92427655	37.28881025	-32.27613028	1694.77	4.8	Eiffel Tower
20180818T003553.123754Z.jpg	MyProcessing_0083.tiff	13.3354	4.461245116	2.989165503	37.28881141	-32.2761636	1694.02	4.9	Eiffel Tower
20180818T003943.137719Z.jpg	MyProcessing_0084.tiff	13.832	4.545242718	3.043181818	37.28878826	-32.27568237	1690.29	5	Eiffel Tower
20180818T004003.132415Z.jpg	MyProcessing_0085.tiff	14.384	4.634861007	3.103437186	37.2887871	-32.27563836	1689.54	5.1	Eiffel Tower
20180818T004418.193452Z.jpg	MyProcessing_0086.tiff	13.2908	4.454847458	2.983446712	37.2887876	-32.2750737	1690.08	4.9	Eiffel Tower
20180818T004433.100569Z.jpg	MyProcessing_0087.tiff	11.732	4.187177352	2.801887528	37.28878777	-32.27504004	1689.34	4.6	Eiffel Tower
20180818T004458.140454Z.jpg	MyProcessing_0088.tiff	11.8552	2.916129651	4.065388519	37.28877222	-32.2750025	1687.1	4.2	Eiffel Tower
20180818T004543.188674Z.jpg	MyProcessing_0089.tiff	18.0084	5.153755848	3.494228391	37.28876256	-32.27511343	1689.34	5.6	Eiffel Tower
20180818T004603.120938Z.jpg	MyProcessing_0090.tiff	13.908	4.555578197	3.052960437	37.2887619	-32.27516229	1691.04	5	Eiffel Tower
20180818T004618.171384Z.jpg	MyProcessing_0091.tiff	13.3653	4.467887617	2.991413649	37.28876091	-32.27519747	1691.51	4.9	Eiffel Tower
20180818T004633.237014Z.jpg	MyProcessing_0092.tiff	12.7604	4.366013837	2.922665955	37.2887624	-32.27523214	1691.65	4.8	Eiffel Tower
20180818T004648.191164Z.jpg	MyProcessing_0093.tiff	12.7604	4.362531242	2.92499911	37.28876274	-32.27526661	1691.65	4.8	Eiffel Tower
20180818T004703.141683Z.jpg	MyProcessing_0094.tiff	13.832	4.537869732	3.048126284	37.2887624	-32.27530094	1691.58	5	Eiffel Tower
20180818T004723.149115Z.jpg	MyProcessing_0095.tiff	14.384	4.637170805	3.101891348	37.28876255	-32.27534611	1691.99	5.1	Eiffel Tower
20180818T004743.100571Z.jpg	MyProcessing_0096.tiff	14.384	4.632130326	3.105266689	37.28876256	-32.27538796	1693.14	5.1	Eiffel Tower
20180818T004803.109176Z.jpg	MyProcessing_0097.tiff	15.0258	4.732434953	3.175067412	37.28876274	-32.27543224	1694.63	5.2	Eiffel Tower
20180818T004823.167526Z.jpg	MyProcessing_0098.tiff	13.3354	4.468648437	2.984213278	37.28876208	-32.27547663	1695.58	4.9	Eiffel Tower
20180818T004838.079895Z.jpg	MyProcessing_0099.tiff	12.2408	4.2732953	2.864487273	37.28876241	-32.27551013	1695.85	4.7	Eiffel Tower
20180818T004853.128822Z.jpg	MyProcessing_0100.tiff	10.7468	4.00212297	2.685274811	37.28876342	-32.27554331	1695.38	4.4	Eiffel Tower
20180818T004908.127863Z.jpg	MyProcessing_0101.tiff	8.906	3.648707309	2.440864461	37.28876374	-32.27557663	1694.36	4	Eiffel Tower
20180818T005013.104348Z.jpg	MyProcessing_0102.tiff	16.7835	5.005175215	3.353229264	37.28876541	-32.27572247	1690.08	5.5	Eiffel Tower
20180818T005033.165449Z.jpg	MyProcessing_0103.tiff	16.1868	4.919437086	3.290376463	37.28876507	-32.27576741	1690.76	5.4	Eiffel Tower
20180818T005053.239547Z.jpg	MyProcessing_0104.tiff	17.391	5.098680492	3.410882487	37.28876324	-32.2758125	1691.44	5.6	Eiffel Tower
20180818T005113.123805Z.jpg	MyProcessing_0105.tiff	13.8775	4.557086312	3.045257221	37.28876191	-32.27585491	1692.46	5	Eiffel Tower
20180818T005133.177226Z.jpg	MyProcessing_0106.tiff	13.832	4.545242719	3.043181818	37.28876224	-32.2758993	1693.68	5	Eiffel Tower
20180818T005153.129354Z.jpg	MyProcessing_0107.tiff	14.4615	4.645927409	3.112726206	37.2887624	-32.27594408	1694.43	5.1	Eiffel Tower
20180818T005213.129381Z.jpg	MyProcessing_0108.tiff	13.3206	4.452534514	2.99168933	37.28876274	-32.27598864	1695.24	4.9	Eiffel Tower
20180818T005228.125266Z.jpg	MyProcessing_0109.tiff	12.8041	4.379021016	2.923964044	37.28876257	-32.27602197	1695.52	4.8	Eiffel Tower
20180818T005243.130393Z.jpg	MyProcessing_0110.tiff	12.8041	4.377856383	2.924741901	37.28876258	-32.27605531	1695.72	4.8	Eiffel Tower
20180818T005258.116623Z.jpg	MyProcessing_0111.tiff	12.7604	4.365613848	2.922933737	37.28876291	-32.27608882	1695.58	4.8	Eiffel Tower
20180818T005313.162613Z.jpg	MyProcessing_0112.tiff	12.7312	4.362512643	2.91831819	37.28876306	-32.27612212	1695.45	4.8	Eiffel Tower
20180818T005333.152145Z.jpg	MyProcessing_0113.tiff	13.3354	4.456220083	2.99253622	37.2887631	-32.27615809	1694.97	4.9	Eiffel Tower
20180818T005723.176852Z.jpg	MyProcessing_0114.tiff	15.01	4.73533694	3.169784999	37.28873844	-32.27568301	1690.49	5.2	Eiffel Tower
20180818T005743.080752Z.jpg	MyProcessing_0115.tiff	15.5686	4.82397541	3.227338176	37.28873894	-32.27563938	1690.7	5.3	Eiffel Tower
20180818T010158.122753Z.jpg	MyProcessing_0116.tiff	11.704	4.186	2.795986622	37.28873894	-32.27507321	1690.36	4.6	Eiffel Tower
20180818T010213.125947Z.jpg	MyProcessing_0117.tiff	10.2442	3.918310529	2.614443119	37.28873895	-32.27504057	1689.27	4.3	Eiffel Tower
20180818T010323.159934Z.jpg	MyProcessing_0118.tiff	17.6128	5.125724638	3.436158055	37.28871274	-32.27510963	1689.13	5.6	Eiffel Tower
20180818T010338.165196Z.jpg	MyProcessing_0119.tiff	15.0258	4.73904493	3.170638857	37.28871256	-32.27514745	1690.7	5.2	Eiffel Tower
20180818T010353.176818Z.jpg	MyProcessing_0120.tiff	13.832	4.546397341	3.042408959	37.28871306	-32.27518442	1691.44	5	Eiffel Tower
20180818T010408.186178Z.jpg	MyProcessing_0121.tiff	12.8041	4.379816636	2.923432889	37.28871374	-32.27522042	1691.85	4.8	Eiffel Tower
20180818T010423.136487Z.jpg	MyProcessing_0122.tiff	12.7604	4.360202074	2.92656161	37.28871374	-32.27525541	1691.92	4.8	Eiffel Tower
20180818T010438.186398Z.jpg	MyProcessing_0123.tiff	12.8041	4.374355225	2.927082814	37.28871391	-32.2752901	1691.92	4.8	Eiffel Tower
20180818T010453.186032Z.jpg	MyProcessing_0124.tiff	13.3055	4.464744659	2.980125632	37.28871457	-32.27532395	1691.65	4.9	Eiffel Tower
20180818T010508.140958Z.jpg	MyProcessing_0125.tiff	13.3653	4.469033602	2.990646567	37.28871491	-32.27535778	1691.85	4.9	Eiffel Tower
20180818T010528.157997Z.jpg	MyProcessing_0126.tiff	16.1868	4.917495862	3.291675368	37.2887144	-32.27540243	1692.6	5.4	Eiffel Tower
20180818T010548.273416Z.jpg	MyProcessing_0127.tiff	14.4615	4.646321321	3.112462311	37.28871408	-32.27544681	1694.09	5.1	Eiffel Tower
20180818T010608.091133Z.jpg	MyProcessing_0128.tiff	14.4304	4.642418628	3.108379738	37.2887139	-32.27548844	1695.18	5.1	Eiffel Tower
20180818T010628.192271Z.jpg	MyProcessing_0129.tiff	12.2836	4.283198589	2.867856753	37.28871426	-32.2755336	1695.85	4.7	Eiffel Tower
20180818T010643.087946Z.jpg	MyProcessing_0130.tiff	11.732	4.17827051	2.807860327	37.28871459	-32.27556696	1695.72	4.6	Eiffel Tower
20180818T010658.081993Z.jpg	MyProcessing_0131.tiff	11.2066	4.089030612	2.740649573	37.28871443	-32.27560028	1694.97	4.5	Eiffel Tower
20180818T010753.209459Z.jpg	MyProcessing_0132.tiff	14.9941	4.736316307	3.165772518	37.28871491	-32.27572257	1691.24	5.2	Eiffel Tower
20180818T010813.211538Z.jpg	MyProcessing_0133.tiff	14.384	4.627108886	3.108636592	37.28871558	-32.27576728	1691.24	5.1	Eiffel Tower
20180818T010833.277407Z.jpg	MyProcessing_0134.tiff	15.0258	4.736719018	3.172195763	37.28871674	-32.27581274	1691.78	5.2	Eiffel Tower
20180818T010853.158292Z.jpg	MyProcessing_0135.tiff	14.9468	4.720206338	3.166556487	37.28871508	-32.27585463	1692.73	5.2	Eiffel Tower
20180818T010913.168784Z.jpg	MyProcessing_0136.tiff	14.4304	4.640502626	3.109663147	37.28871275	-32.27589972	1693.89	5.1	Eiffel Tower
20180818T010933.121165Z.jpg	MyProcessing_0137.tiff	13.832	4.546789366	3.042146642	37.28871323	-32.27594364	1694.77	5	Eiffel Tower
20180818T010953.171658Z.jpg	MyProcessing_0138.tiff	13.3206	4.456800417	2.988825784	37.28871357	-32.27598908	1695.38	4.9	Eiffel Tower
20180818T011013.117926Z.jpg	MyProcessing_0139.tiff	13.2908	4.455232134	2.983189114	37.28871389	-32.27603294	1695.79	4.9	Eiffel Tower
20180818T011033.169424Z.jpg	MyProcessing_0140.tiff	13.3354	4.462431025	2.98837112	37.28871375	-32.27607823	1695.85	4.9	Eiffel Tower
20180818T011053.107575Z.jpg	MyProcessing_0141.tiff	12.7604	4.360978463	2.926040591	37.28871375	-32.27612213	1695.72	4.8	Eiffel Tower
20180818T011113.108723Z.jpg	MyProcessing_0142.tiff	12.7604	4.362128792	2.92526897	37.28871407	-32.27616129	1695.38	4.8	Eiffel Tower
20180818T011458.179212Z.jpg	MyProcessing_0143.tiff	15.0258	4.742942331	3.168033459	37.28869009	-32.27568198	1691.51	5.2	Eiffel Tower
20180818T011518.129083Z.jpg	MyProcessing_0144.tiff	16.1539	4.908950603	3.290703311	37.28869042	-32.27563988	1692.12	5.4	Eiffel Tower
20180818T011938.115355Z.jpg	MyProcessing_0145.tiff	10.7468	4.007164006	2.681896719	37.28869061	-32.27506371	1689.95	4.4	Eiffel Tower
20180818T011953.108673Z.jpg	MyProcessing_0146.tiff	11.732	4.189111111	2.800594133	37.28869044	-32.27503086	1688.73	4.6	Eiffel Tower
20180818T012058.174921Z.jpg	MyProcessing_0147.tiff	17.17	5.046668193	3.402244678	37.28866522	-32.27509978	1689	5.5	Eiffel Tower
20180818T012113.182984Z.jpg	MyProcessing_0148.tiff	16.1868	4.919444445	3.290371541	37.2886647	-32.27513724	1690.22	5.4	Eiffel Tower
20180818T012128.186874Z.jpg	MyProcessing_0149.tiff	13.3354	4.465908262	2.98604432	37.28866457	-32.27517341	1691.24	4.9	Eiffel Tower
20180818T012143.145160Z.jpg	MyProcessing_0150.tiff	12.8041	4.375518617	2.926304541	37.28866507	-32.27520908	1691.92	4.8	Eiffel Tower
20180818T012158.103031Z.jpg	MyProcessing_0151.tiff	13.261	4.450195465	2.97986911	37.28866507	-32.27524392	1692.05	4.9	Eiffel Tower
20180818T012213.193986Z.jpg	MyProcessing_0152.tiff	12.7604	4.362503329	2.925017825	37.28866522	-32.27527827	1692.12	4.8	Eiffel Tower
20180818T012233.141095Z.jpg	MyProcessing_0153.tiff	12.7748	4.377462091	2.918311966	37.28866574	-32.27532129	1692.19	4.8	Eiffel Tower
20180818T012253.090739Z.jpg	MyProcessing_0154.tiff	13.832	4.539805825	3.046826347	37.2886659	-32.27536562	1692.26	5	Eiffel Tower
20180818T012313.202898Z.jpg	MyProcessing_0155.tiff	14.9941	4.73127362	3.169146662	37.28866591	-32.27541092	1692.73	5.2	Eiffel Tower
20180818T012333.120818Z.jpg	MyProcessing_0156.tiff	14.9468	4.719813268	3.166820201	37.28866589	-32.27545511	1693.75	5.2	Eiffel Tower
20180818T012353.135960Z.jpg	MyProcessing_0157.tiff	14.9941	4.736701056	3.165515371	37.28866557	-32.27549992	1694.43	5.2	Eiffel Tower
20180818T012413.190500Z.jpg	MyProcessing_0158.tiff	13.8775	4.560959079	3.042671455	37.28866555	-32.27554412	1695.38	5	Eiffel Tower
20180818T012433.144195Z.jpg	MyProcessing_0159.tiff	12.7604	4.362521947	2.925005342	37.2886659	-32.27558857	1695.85	4.8	Eiffel Tower
20180818T012533.156383Z.jpg	MyProcessing_0160.tiff	13.832	4.539050536	3.047333334	37.28866607	-32.27572027	1693.14	5	Eiffel Tower
20180818T012553.147762Z.jpg	MyProcessing_0161.tiff	13.8624	4.542528736	3.051692308	37.28866657	-32.27576446	1692.39	5	Eiffel Tower
20180818T012613.194458Z.jpg	MyProcessing_0162.tiff	14.4304	4.645917856	3.106038558	37.2886664	-32.27580974	1692.46	5.1	Eiffel Tower
20180818T012633.103323Z.jpg	MyProcessing_0163.tiff	16.1868	4.920201231	3.289865442	37.28866623	-32.27585399	1693.21	5.4	Eiffel Tower
20180818T012653.167610Z.jpg	MyProcessing_0164.tiff	14.4304	4.642824618	3.108107927	37.28866625	-32.27589924	1694.23	5.1	Eiffel Tower
20180818T012713.114834Z.jpg	MyProcessing_0165.tiff	14.384	4.637960411	3.101363256	37.28866556	-32.27594313	1695.04	5.1	Eiffel Tower
20180818T012733.105909Z.jpg	MyProcessing_0166.tiff	14.4304	4.647475582	3.104997486	37.28866574	-32.27598807	1695.58	5.1	Eiffel Tower
20180818T012753.048981Z.jpg	MyProcessing_0167.tiff	13.832	4.542912621	3.044742691	37.2886659	-32.27602996	1695.85	5	Eiffel Tower
20180818T012813.148747Z.jpg	MyProcessing_0168.tiff	13.832	4.54989775	3.040068318	37.28866622	-32.27607439	1695.92	5	Eiffel Tower
20180818T012833.186825Z.jpg	MyProcessing_0169.tiff	12.7604	4.364844291	2.923449074	37.28866624	-32.27611832	1695.92	4.8	Eiffel Tower
20180818T012848.131684Z.jpg	MyProcessing_0170.tiff	13.3354	4.470190302	2.983183958	37.28866624	-32.27615196	1695.85	4.9	Eiffel Tower
20180818T013238.116337Z.jpg	MyProcessing_0171.tiff	16.1539	4.908962911	3.29069506	37.28864041	-32.27568205	1693.41	5.4	Eiffel Tower
20180818T013258.166582Z.jpg	MyProcessing_0172.tiff	13.8775	4.557086313	3.045257221	37.28864043	-32.27563754	1693.95	5	Eiffel Tower
20180818T013718.052730Z.jpg	MyProcessing_0173.tiff	11.7739	4.197452123	2.805011148	37.28864076	-32.27506354	1690.08	4.6	Eiffel Tower
20180818T013733.197178Z.jpg	MyProcessing_0174.tiff	12.7604	4.364075552	2.923964044	37.28864127	-32.27503037	1689.13	4.8	Eiffel Tower
20180818T013843.164242Z.jpg	MyProcessing_0175.tiff	16.269	4.928207547	3.301200253	37.28861372	-32.27510891	1689.75	5.4	Eiffel Tower
20180818T013858.115763Z.jpg	MyProcessing_0176.tiff	15.5526	4.819898649	3.226748348	37.28861337	-32.2751461	1690.83	5.3	Eiffel Tower
20180818T013913.127335Z.jpg	MyProcessing_0177.tiff	13.8775	4.553192033	3.047861786	37.2886139	-32.27518161	1691.58	5	Eiffel Tower
20180818T013928.120586Z.jpg	MyProcessing_0178.tiff	12.8041	4.375508249	2.926311475	37.28861523	-32.27521661	1692.12	4.8	Eiffel Tower
20180818T013943.175313Z.jpg	MyProcessing_0179.tiff	12.7312	4.361735427	2.918838204	37.28861556	-32.27525061	1692.26	4.8	Eiffel Tower
20180818T013958.085868Z.jpg	MyProcessing_0180.tiff	12.2122	4.269815418	2.860123636	37.28861542	-32.27528477	1692.46	4.7	Eiffel Tower
20180818T014013.097843Z.jpg	MyProcessing_0181.tiff	13.3354	4.467457627	2.985008726	37.2886159	-32.27531894	1692.6	4.9	Eiffel Tower
20180818T014033.104346Z.jpg	MyProcessing_0182.tiff	13.908	4.55827595	3.051153584	37.28861623	-32.27536227	1692.73	5	Eiffel Tower
20180818T014053.159813Z.jpg	MyProcessing_0183.tiff	13.832	4.548331627	3.041115102	37.28861588	-32.27540612	1692.94	5	Eiffel Tower
20180818T014113.124133Z.jpg	MyProcessing_0184.tiff	15.5686	4.82630246	3.225782083	37.28861588	-32.27545108	1693.28	5.3	Eiffel Tower
20180818T014133.191350Z.jpg	MyProcessing_0185.tiff	14.4615	4.647895	3.111408498	37.28861623	-32.27549516	1693.89	5.1	Eiffel Tower
20180818T014153.151482Z.jpg	MyProcessing_0186.tiff	14.9784	4.73027812	3.166494574	37.28861637	-32.27553946	1695.04	5.2	Eiffel Tower
20180818T014213.113028Z.jpg	MyProcessing_0187.tiff	13.3354	4.468622848	2.984230366	37.28861673	-32.27558442	1695.85	4.9	Eiffel Tower
20180818T014318.141613Z.jpg	MyProcessing_0188.tiff	14.4304	4.652522568	3.101629232	37.28861673	-32.27572795	1694.5	5.1	Eiffel Tower
20180818T014338.144464Z.jpg	MyProcessing_0189.tiff	13.3055	4.465898305	2.979355796	37.28861623	-32.27577228	1694.5	4.9	Eiffel Tower
20180818T014358.124754Z.jpg	MyProcessing_0190.tiff	14.4304	4.645138993	3.106559356	37.28861656	-32.27581675	1693.82	5.1	Eiffel Tower
20180818T014418.129014Z.jpg	MyProcessing_0191.tiff	14.9941	4.744477502	3.160326926	37.28861689	-32.27586099	1693.68	5.2	Eiffel Tower
20180818T014438.186627Z.jpg	MyProcessing_0192.tiff	16.7	4.995248722	3.343176873	37.28861656	-32.2759049	1694.36	5.5	Eiffel Tower
20180818T014458.084326Z.jpg	MyProcessing_0193.tiff	13.908	4.554811609	3.053474258	37.28861639	-32.2759488	1695.38	5	Eiffel Tower
20180818T014518.087576Z.jpg	MyProcessing_0194.tiff	14.384	4.640271153	3.099818853	37.28861603	-32.2759926	1695.92	5.1	Eiffel Tower
20180818T014538.141321Z.jpg	MyProcessing_0195.tiff	13.832	4.554939821	3.036703128	37.28861603	-32.2760368	1696.33	5	Eiffel Tower
20180818T014558.125628Z.jpg	MyProcessing_0196.tiff	13.3354	4.472515658	2.981632938	37.28861655	-32.2760806	1696.4	4.9	Eiffel Tower
20180818T014618.216481Z.jpg	MyProcessing_0197.tiff	13.2908	4.455239833	2.983183958	37.28861623	-32.27612476	1696.26	4.9	Eiffel Tower
20180818T014638.159317Z.jpg	MyProcessing_0198.tiff	16.3437	4.70895302	3.470771514	37.28861434	-32.27616922	1696.06	4.8	Eiffel Tower
20180818T015018.159494Z.jpg	MyProcessing_0199.tiff	11.732	4.182160665	2.805248516	37.28859407	-32.27568901	1695.31	4.6	Eiffel Tower
20180818T015033.096275Z.jpg	MyProcessing_0200.tiff	10.7468	4.00448176	2.683693083	37.2885929	-32.27565088	1695.18	4.4	Eiffel Tower
20180818T015448.105034Z.jpg	MyProcessing_0201.tiff	11.732	4.185230427	2.803190936	37.28859276	-32.27507069	1690.7	4.6	Eiffel Tower
20180818T015503.143385Z.jpg	MyProcessing_0202.tiff	12.8334	4.38058761	2.929606971	37.28859292	-32.27503734	1689.81	4.8	Eiffel Tower
20180818T015613.126011Z.jpg	MyProcessing_0203.tiff	15.0258	4.74214549	3.168565796	37.28856371	-32.27511011	1690.36	5.2	Eiffel Tower
20180818T015628.133685Z.jpg	MyProcessing_0204.tiff	14.9468	4.72485623	3.163440171	37.28856505	-32.27514694	1691.17	5.2	Eiffel Tower
20180818T015643.174289Z.jpg	MyProcessing_0205.tiff	14.4304	4.655249561	3.099812333	37.28856653	-32.27518277	1691.85	5.1	Eiffel Tower
20180818T015658.131873Z.jpg	MyProcessing_0206.tiff	13.2908	4.45600939	2.98266876	37.2885669	-32.27521798	1692.46	4.9	Eiffel Tower
20180818T015713.175526Z.jpg	MyProcessing_0207.tiff	13.3206	4.456793535	2.988830399	37.28856805	-32.27525244	1692.8	4.9	Eiffel Tower
20180818T015728.179203Z.jpg	MyProcessing_0208.tiff	13.2908	4.457570386	2.981624259	37.2885684	-32.27528711	1693.07	4.9	Eiffel Tower
20180818T015743.088406Z.jpg	MyProcessing_0209.tiff	12.7604	4.369116081	2.920590747	37.28856821	-32.27532126	1693.21	4.8	Eiffel Tower
20180818T015758.184713Z.jpg	MyProcessing_0210.tiff	13.2908	4.457171928	2.981890808	37.28856806	-32.2753551	1693.21	4.9	Eiffel Tower
20180818T015818.183405Z.jpg	MyProcessing_0211.tiff	13.908	4.558635667	3.050912821	37.28856823	-32.27540061	1693.34	5	Eiffel Tower
20180818T015838.138557Z.jpg	MyProcessing_0212.tiff	13.8775	4.560186605	3.04318687	37.28856854	-32.27544295	1693.55	5	Eiffel Tower
20180818T015858.198199Z.jpg	MyProcessing_0213.tiff	14.9468	4.72446411	3.163702729	37.28856839	-32.27548811	1694.02	5.2	Eiffel Tower
20180818T015918.155826Z.jpg	MyProcessing_0214.tiff	16.1539	4.91826591	3.284470644	37.28856872	-32.27553324	1694.77	5.4	Eiffel Tower
20180818T015938.160548Z.jpg	MyProcessing_0215.tiff	13.3354	4.471355932	2.982406277	37.2885684	-32.27557731	1695.92	4.9	Eiffel Tower
20180818T015953.116542Z.jpg	MyProcessing_0216.tiff	12.2408	4.27639576	2.862410471	37.2885684	-32.27561114	1696.13	4.7	Eiffel Tower
20180818T020048.140098Z.jpg	MyProcessing_0217.tiff	16.1868	4.916324503	3.292459639	37.2885684	-32.27573447	1695.04	5.4	Eiffel Tower
20180818T020108.188133Z.jpg	MyProcessing_0218.tiff	13.8775	4.558241758	3.044485294	37.28856839	-32.27577941	1695.79	5	Eiffel Tower
20180818T020128.181228Z.jpg	MyProcessing_0219.tiff	12.2122	4.274456522	2.857018182	37.28856875	-32.27582163	1695.52	4.7	Eiffel Tower
20180818T020143.121101Z.jpg	MyProcessing_0220.tiff	13.3354	4.465908262	2.98604432	37.28856873	-32.27585512	1694.77	4.9	Eiffel Tower
20180818T020203.175703Z.jpg	MyProcessing_0221.tiff	14.4615	4.653695162	3.107530575	37.28856857	-32.27589974	1694.7	5.1	Eiffel Tower
20180818T020223.127413Z.jpg	MyProcessing_0222.tiff	14.4304	4.652528822	3.101625063	37.28856872	-32.27594461	1695.38	5.1	Eiffel Tower
20180818T020243.077530Z.jpg	MyProcessing_0223.tiff	14.4304	4.646302605	3.105781355	37.28856823	-32.27598875	1695.99	5.1	Eiffel Tower
20180818T020303.127972Z.jpg	MyProcessing_0224.tiff	13.832	4.545620046	3.042929206	37.28856789	-32.27603295	1696.6	5	Eiffel Tower
20180818T020323.123660Z.jpg	MyProcessing_0225.tiff	13.3653	4.469820359	2.990120167	37.28856856	-32.27607725	1696.87	4.9	Eiffel Tower
20180818T020338.111784Z.jpg	MyProcessing_0226.tiff	12.7896	4.368344864	2.927790822	37.28856823	-32.27611072	1696.81	4.8	Eiffel Tower
20180818T020353.111136Z.jpg	MyProcessing_0227.tiff	12.7604	4.367561235	2.921630474	37.28856806	-32.27614472	1696.6	4.8	Eiffel Tower
20180818T020738.122709Z.jpg	MyProcessing_0228.tiff	12.2836	4.286292776	2.865786507	37.28854292	-32.27568988	1695.72	4.7	Eiffel Tower
20180818T020753.170806Z.jpg	MyProcessing_0229.tiff	12.2408	4.268645126	2.867607786	37.28854325	-32.27565687	1694.97	4.7	Eiffel Tower
20180818T021218.175190Z.jpg	MyProcessing_0230.tiff	13.3653	4.469812451	2.990125457	37.28854359	-32.27506934	1690.76	4.9	Eiffel Tower
20180818T021238.118855Z.jpg	MyProcessing_0231.tiff	14.4615	4.6377875	3.118189438	37.28854374	-32.27502525	1689.88	5.1	Eiffel Tower
20180818T021343.173236Z.jpg	MyProcessing_0232.tiff	15.5204	4.81562153	3.222927695	37.28851438	-32.27511725	1691.1	5.3	Eiffel Tower
20180818T021403.116877Z.jpg	MyProcessing_0233.tiff	14.415	4.639513906	3.107006529	37.28851622	-32.27516448	1691.99	5.1	Eiffel Tower
20180818T021418.127986Z.jpg	MyProcessing_0234.tiff	14.4615	4.6471175	3.111929061	37.28851756	-32.27520049	1692.53	5.1	Eiffel Tower
20180818T021433.125279Z.jpg	MyProcessing_0235.tiff	13.3354	4.4705913	2.982916376	37.28851773	-32.27523565	1693.14	4.9	Eiffel Tower
20180818T021448.123149Z.jpg	MyProcessing_0236.tiff	13.8016	4.543680982	3.037537199	37.28851808	-32.27527031	1693.48	5	Eiffel Tower
20180818T021503.172583Z.jpg	MyProcessing_0237.tiff	13.2908	4.457955671	2.981366568	37.28851873	-32.27530446	1693.61	4.9	Eiffel Tower
20180818T021518.175351Z.jpg	MyProcessing_0238.tiff	13.3653	4.471749218	2.988830399	37.28851924	-32.2753388	1693.68	4.9	Eiffel Tower
20180818T021538.127095Z.jpg	MyProcessing_0239.tiff	13.8624	4.543697651	3.050907227	37.2885189	-32.27538407	1693.75	5	Eiffel Tower
20180818T021558.143479Z.jpg	MyProcessing_0240.tiff	13.3653	4.471749218	2.988830399	37.28851956	-32.27542829	1693.89	4.9	Eiffel Tower
20180818T021618.145899Z.jpg	MyProcessing_0241.tiff	14.4615	4.64980456	3.110130719	37.28852156	-32.27547392	1693.82	5.1	Eiffel Tower
20180818T021638.093532Z.jpg	MyProcessing_0242.tiff	16.817	5.008669916	3.357578016	37.28852055	-32.2755155	1694.36	5.5	Eiffel Tower
20180818T021658.112375Z.jpg	MyProcessing_0243.tiff	15.0258	4.735556918	3.172974216	37.28852024	-32.27556041	1695.52	5.2	Eiffel Tower
20180818T021718.163430Z.jpg	MyProcessing_0244.tiff	12.7604	4.363307631	2.924478647	37.28851973	-32.27560449	1696.4	4.8	Eiffel Tower
20180818T021813.135030Z.jpg	MyProcessing_0245.tiff	17.442	5.10856166	3.414268274	37.28851941	-32.27572694	1694.84	5.6	Eiffel Tower
20180818T021833.142703Z.jpg	MyProcessing_0246.tiff	14.9941	4.734759332	3.166813548	37.28851872	-32.27577163	1696.06	5.2	Eiffel Tower
20180818T021853.193360Z.jpg	MyProcessing_0247.tiff	13.3653	4.467081813	2.991953261	37.28851907	-32.2758169	1696.67	4.9	Eiffel Tower
20180818T021908.092882Z.jpg	MyProcessing_0248.tiff	12.2408	4.274072263	2.863966551	37.28851874	-32.27585027	1696.67	4.7	Eiffel Tower
20180818T021923.177241Z.jpg	MyProcessing_0249.tiff	12.2408	4.27601087	2.862668121	37.28851873	-32.27588379	1696.19	4.7	Eiffel Tower
20180818T021943.122436Z.jpg	MyProcessing_0250.tiff	13.8775	4.559808429	3.043439262	37.28851857	-32.2759276	1695.58	5	Eiffel Tower
20180818T022003.122522Z.jpg	MyProcessing_0251.tiff	14.9468	4.716730486	3.168889985	37.28851841	-32.27597311	1695.65	5.2	Eiffel Tower
20180818T022023.172383Z.jpg	MyProcessing_0252.tiff	14.4304	4.646705882	3.105511811	37.28851841	-32.27601727	1696.4	5.1	Eiffel Tower
20180818T022043.064534Z.jpg	MyProcessing_0253.tiff	13.8775	4.558635667	3.044222222	37.28851824	-32.27605977	1696.81	5	Eiffel Tower
20180818T022103.153893Z.jpg	MyProcessing_0254.tiff	12.7604	4.367175938	2.921888236	37.28851806	-32.27610377	1697.08	4.8	Eiffel Tower
20180818T022118.193819Z.jpg	MyProcessing_0255.tiff	12.7896	4.367175938	2.928574479	37.28851808	-32.27613726	1697.01	4.8	Eiffel Tower
20180818T022513.162212Z.jpg	MyProcessing_0256.tiff	12.2836	4.288640065	2.864217984	37.28849392	-32.27568508	1695.72	4.7	Eiffel Tower
20180818T022533.102492Z.jpg	MyProcessing_0257.tiff	16.817	5.010996284	3.356019252	37.28849391	-32.27564135	1694.7	5.5	Eiffel Tower
20180818T022948.095651Z.jpg	MyProcessing_0258.tiff	13.3354	4.466697057	2.985517001	37.28849343	-32.27507641	1691.51	4.9	Eiffel Tower
20180818T023008.090495Z.jpg	MyProcessing_0259.tiff	13.8624	4.542930066	3.051422716	37.28849292	-32.27503237	1690.76	5	Eiffel Tower
20180818T023113.139395Z.jpg	MyProcessing_0260.tiff	14.4304	4.645552777	3.106282652	37.28846758	-32.27511957	1691.78	5.1	Eiffel Tower
20180818T023128.100970Z.jpg	MyProcessing_0261.tiff	14.384	4.629033066	3.107344405	37.28846873	-32.27515576	1692.33	5.1	Eiffel Tower
20180818T023143.109008Z.jpg	MyProcessing_0262.tiff	13.8775	4.557095457	3.04525111	37.28847058	-32.27519125	1692.87	5	Eiffel Tower
20180818T023158.206841Z.jpg	MyProcessing_0263.tiff	13.8775	4.551646248	3.04889687	37.28847124	-32.27522627	1693.34	5	Eiffel Tower
20180818T023213.157671Z.jpg	MyProcessing_0264.tiff	13.8775	4.550855465	3.049426664	37.28847141	-32.2752606	1693.75	5	Eiffel Tower
20180818T023228.056686Z.jpg	MyProcessing_0265.tiff	13.2908	4.45252541	2.985002616	37.28847223	-32.27529476	1694.09	4.9	Eiffel Tower
20180818T023248.159879Z.jpg	MyProcessing_0266.tiff	13.8775	4.562139024	3.041884504	37.28847206	-32.27533914	1694.23	5	Eiffel Tower
20180818T023308.168529Z.jpg	MyProcessing_0267.tiff	13.8775	4.555518651	3.046305166	37.28847192	-32.27538177	1694.5	5	Eiffel Tower
20180818T023328.133320Z.jpg	MyProcessing_0268.tiff	12.7604	4.365244681	2.923180929	37.28847174	-32.27542616	1694.77	4.8	Eiffel Tower
20180818T023343.135814Z.jpg	MyProcessing_0269.tiff	13.3206	4.457961949	2.988047038	37.28847207	-32.27545984	1694.63	4.9	Eiffel Tower
20180818T023403.098641Z.jpg	MyProcessing_0270.tiff	14.384	4.63485342	3.103442266	37.2884719	-32.27550459	1694.63	5.1	Eiffel Tower
20180818T023423.194540Z.jpg	MyProcessing_0271.tiff	14.4304	4.64321911	3.10784386	37.28847175	-32.27554947	1695.45	5.1	Eiffel Tower
20180818T023443.153469Z.jpg	MyProcessing_0272.tiff	13.832	4.542912621	3.044742691	37.28847173	-32.27559363	1696.74	5	Eiffel Tower
20180818T023543.132522Z.jpg	MyProcessing_0273.tiff	17.391	5.095178938	3.413226544	37.28847157	-32.27572508	1694.77	5.6	Eiffel Tower
20180818T023603.185081Z.jpg	MyProcessing_0274.tiff	16.1868	4.915939938	3.292717202	37.28847124	-32.27577078	1695.99	5.4	Eiffel Tower
20180818T023623.189345Z.jpg	MyProcessing_0275.tiff	14.4304	4.651756012	3.102140345	37.28847122	-32.27581544	1696.94	5.1	Eiffel Tower
20180818T023643.094756Z.jpg	MyProcessing_0276.tiff	13.3206	4.454471079	2.990388705	37.28847141	-32.27586013	1697.48	4.9	Eiffel Tower
20180818T023703.140182Z.jpg	MyProcessing_0277.tiff	12.2122	4.271741375	2.858834122	37.28847124	-32.27590394	1697.35	4.7	Eiffel Tower
20180818T023718.083782Z.jpg	MyProcessing_0278.tiff	12.2408	4.272911461	2.864744592	37.28847141	-32.27593725	1696.94	4.7	Eiffel Tower
20180818T023738.121913Z.jpg	MyProcessing_0279.tiff	14.4304	4.640490368	3.109671362	37.28847125	-32.27598193	1696.33	5.1	Eiffel Tower
20180818T023758.119875Z.jpg	MyProcessing_0280.tiff	15.5204	4.813698168	3.224215449	37.28847139	-32.2760261	1696.26	5.3	Eiffel Tower
20180818T023818.069223Z.jpg	MyProcessing_0281.tiff	14.4304	4.64359199	3.1075943	37.28847108	-32.2760711	1696.67	5.1	Eiffel Tower
20180818T023838.123149Z.jpg	MyProcessing_0282.tiff	14.384	4.639122807	3.100586166	37.28847139	-32.27611515	1696.94	5.1	Eiffel Tower
20180818T023858.160541Z.jpg	MyProcessing_0283.tiff	13.847	4.545845017	3.046078331	37.28847093	-32.27615925	1697.01	5	Eiffel Tower
20180818T024243.094679Z.jpg	MyProcessing_0284.tiff	12.7604	4.369121873	2.920586875	37.28844677	-32.27568451	1695.58	4.8	Eiffel Tower
20180818T024718.153457Z.jpg	MyProcessing_0285.tiff	13.3354	4.466302762	2.985780569	37.28844759	-32.27507439	1692.05	4.9	Eiffel Tower
20180818T024738.145454Z.jpg	MyProcessing_0286.tiff	13.8624	4.544473953	3.050386061	37.2884476	-32.27503006	1691.37	5	Eiffel Tower
20180818T024843.085788Z.jpg	MyProcessing_0287.tiff	15.6492	4.836262311	3.235804635	37.28842294	-32.27511217	1691.92	5.3	Eiffel Tower
20180818T024858.136157Z.jpg	MyProcessing_0288.tiff	14.4615	4.650212713	3.109857741	37.28842341	-32.27514983	1692.6	5.1	Eiffel Tower
20180818T024913.085955Z.jpg	MyProcessing_0289.tiff	14.384	4.637196496	3.101874163	37.28842357	-32.275186	1693.14	5.1	Eiffel Tower
20180818T024933.140657Z.jpg	MyProcessing_0290.tiff	13.832	4.543296703	3.044485294	37.28842341	-32.27523014	1693.75	5	Eiffel Tower
20180818T024948.134044Z.jpg	MyProcessing_0291.tiff	13.8775	4.558627301	3.044227809	37.28842341	-32.27526462	1694.16	5	Eiffel Tower
20180818T025008.133522Z.jpg	MyProcessing_0292.tiff	13.3354	4.462802813	2.988122164	37.28842409	-32.27531026	1694.5	4.9	Eiffel Tower
20180818T025028.178409Z.jpg	MyProcessing_0293.tiff	14.4615	4.650205308	3.109862693	37.28842424	-32.2753545	1694.7	5.1	Eiffel Tower
20180818T025048.135861Z.jpg	MyProcessing_0294.tiff	14.4615	4.644370463	3.113769695	37.28842406	-32.27539944	1695.11	5.1	Eiffel Tower
20180818T025108.151193Z.jpg	MyProcessing_0295.tiff	13.3354	4.469033602	2.983956082	37.28842375	-32.27544379	1695.65	4.9	Eiffel Tower
20180818T025123.152951Z.jpg	MyProcessing_0296.tiff	12.8334	4.38525153	2.926491197	37.28842423	-32.27547733	1695.79	4.8	Eiffel Tower
20180818T025138.096866Z.jpg	MyProcessing_0297.tiff	13.3653	4.472142299	2.988567695	37.2884239	-32.27551099	1695.65	4.9	Eiffel Tower
20180818T025158.104131Z.jpg	MyProcessing_0298.tiff	14.9468	4.719420005	3.167084088	37.28842373	-32.27555544	1695.79	5.2	Eiffel Tower
20180818T025218.114738Z.jpg	MyProcessing_0299.tiff	15.5686	4.822823416	3.228109068	37.28842424	-32.27560043	1696.94	5.3	Eiffel Tower
20180818T025238.109477Z.jpg	MyProcessing_0300.tiff	12.2408	4.272892877	2.864757052	37.2884234	-32.27564248	1697.35	4.7	Eiffel Tower
20180818T025313.133126Z.jpg	MyProcessing_0301.tiff	14.9468	4.726794494	3.162142975	37.28842389	-32.27572078	1695.04	5.2	Eiffel Tower
20180818T025333.087564Z.jpg	MyProcessing_0302.tiff	16.75	4.999350348	3.350435323	37.28842357	-32.27576581	1695.65	5.5	Eiffel Tower
20180818T025353.142463Z.jpg	MyProcessing_0303.tiff	15.0258	4.730890579	3.176103896	37.28842374	-32.27581075	1696.74	5.2	Eiffel Tower
20180818T025413.091477Z.jpg	MyProcessing_0304.tiff	14.4615	4.645158869	3.113241206	37.28842307	-32.27585479	1697.35	5.1	Eiffel Tower
20180818T025433.142506Z.jpg	MyProcessing_0305.tiff	13.2908	4.452507175	2.985014842	37.28842356	-32.27589981	1697.82	4.9	Eiffel Tower
20180818T025453.098217Z.jpg	MyProcessing_0306.tiff	12.7312	4.367169108	2.915206553	37.28842373	-32.27594442	1697.76	4.8	Eiffel Tower
20180818T025508.136393Z.jpg	MyProcessing_0307.tiff	11.732	4.182121044	2.805275093	37.2884234	-32.27597777	1697.35	4.6	Eiffel Tower
20180818T025523.086858Z.jpg	MyProcessing_0308.tiff	12.7312	4.362905801	2.918055209	37.2884234	-32.27601146	1696.81	4.8	Eiffel Tower
20180818T025543.132180Z.jpg	MyProcessing_0309.tiff	14.9468	4.726409437	3.162400592	37.28842321	-32.27605349	1696.33	5.2	Eiffel Tower
20180818T025603.128974Z.jpg	MyProcessing_0310.tiff	13.8775	4.552424707	3.048375513	37.28842273	-32.27609859	1696.67	5	Eiffel Tower
20180818T025623.170664Z.jpg	MyProcessing_0311.tiff	13.908	4.564090445	3.047266518	37.28842256	-32.27614316	1696.94	5	Eiffel Tower
20180818T030013.178999Z.jpg	MyProcessing_0312.tiff	13.3354	4.463965607	2.987343805	37.28839859	-32.27567739	1695.31	4.9	Eiffel Tower
20180818T030448.156368Z.jpg	MyProcessing_0313.tiff	13.832	4.539805825	3.046826347	37.28839643	-32.27506656	1692.19	5	Eiffel Tower
20180818T030508.146126Z.jpg	MyProcessing_0314.tiff	13.8775	4.556692209	3.045520602	37.28839443	-32.27502225	1691.58	5	Eiffel Tower
20180818T030603.127481Z.jpg	MyProcessing_0315.tiff	14.9941	4.733991164	3.167327416	37.28836774	-32.27510598	1692.26	5.2	Eiffel Tower
20180818T030618.128521Z.jpg	MyProcessing_0316.tiff	15.5204	4.813314052	3.224472751	37.28836823	-32.27514297	1692.8	5.3	Eiffel Tower
20180818T030633.125070Z.jpg	MyProcessing_0317.tiff	14.4615	4.649827371	3.110115462	37.28836941	-32.2751788	1693.34	5.1	Eiffel Tower
20180818T030648.125475Z.jpg	MyProcessing_0318.tiff	13.8775	4.554386636	3.04706234	37.28837076	-32.27521345	1693.89	5	Eiffel Tower
20180818T030703.125165Z.jpg	MyProcessing_0319.tiff	13.9385	4.554418131	3.060434857	37.28837241	-32.27524793	1694.29	5	Eiffel Tower
20180818T030718.124375Z.jpg	MyProcessing_0320.tiff	13.3653	4.4705913	2.989604529	37.28837241	-32.27528211	1694.57	4.9	Eiffel Tower
20180818T030738.172730Z.jpg	MyProcessing_0321.tiff	13.3653	4.472535175	2.988305173	37.28837291	-32.27532512	1694.84	4.9	Eiffel Tower
20180818T030758.125813Z.jpg	MyProcessing_0322.tiff	13.2908	4.456415733	2.982396795	37.28837274	-32.27536931	1695.04	4.9	Eiffel Tower
20180818T030818.165869Z.jpg	MyProcessing_0323.tiff	14.4615	4.649827371	3.110115462	37.28837258	-32.27541408	1695.52	5.1	Eiffel Tower
20180818T030838.124846Z.jpg	MyProcessing_0324.tiff	13.9385	4.556355069	3.059133845	37.28837259	-32.27545863	1696.33	5	Eiffel Tower
20180818T030858.168254Z.jpg	MyProcessing_0325.tiff	12.8334	4.377499336	2.931673774	37.28837274	-32.27550265	1696.53	4.8	Eiffel Tower
20180818T030913.119135Z.jpg	MyProcessing_0326.tiff	12.8334	4.377499336	2.931673774	37.28837291	-32.27553608	1696.47	4.8	Eiffel Tower
20180818T030928.159310Z.jpg	MyProcessing_0327.tiff	13.3206	4.453711609	2.990898642	37.28837306	-32.27556973	1696.33	4.9	Eiffel Tower
20180818T030948.119733Z.jpg	MyProcessing_0328.tiff	15.0258	4.740594448	3.169602497	37.28837341	-32.27561465	1696.87	5.2	Eiffel Tower
20180818T031033.139155Z.jpg	MyProcessing_0329.tiff	12.2694	4.276026059	2.869346405	37.28837358	-32.27571549	1695.85	4.7	Eiffel Tower
20180818T031053.135777Z.jpg	MyProcessing_0330.tiff	17.391	5.095589709	3.412951394	37.2883744	-32.27575743	1695.18	5.6	Eiffel Tower
20180818T031113.091696Z.jpg	MyProcessing_0331.tiff	15.0258	4.739445535	3.170370857	37.28837374	-32.27580246	1696.13	5.2	Eiffel Tower
20180818T031133.090097Z.jpg	MyProcessing_0332.tiff	14.4615	4.647126437	3.111923077	37.2883739	-32.27584697	1696.81	5.1	Eiffel Tower
20180818T031153.090117Z.jpg	MyProcessing_0333.tiff	13.3653	4.466341654	2.992449086	37.28837408	-32.27589225	1697.21	4.9	Eiffel Tower
20180818T031213.129252Z.jpg	MyProcessing_0334.tiff	14.508	4.662454386	3.11166583	37.28837411	-32.27593615	1697.28	5.1	Eiffel Tower
20180818T031233.170419Z.jpg	MyProcessing_0335.tiff	12.8334	4.372103311	2.935292029	37.28837408	-32.27598106	1697.35	4.8	Eiffel Tower
20180818T031248.110241Z.jpg	MyProcessing_0336.tiff	12.2408	4.277180114	2.861885558	37.28837458	-32.27601429	1697.01	4.7	Eiffel Tower
20180818T031303.104519Z.jpg	MyProcessing_0337.tiff	13.832	4.548349514	3.041103142	37.28837457	-32.27604762	1696.53	5	Eiffel Tower
20180818T031323.190780Z.jpg	MyProcessing_0338.tiff	15.6009	4.832154736	3.228559691	37.28837523	-32.27609165	1696.47	5.3	Eiffel Tower
20180818T031343.141148Z.jpg	MyProcessing_0339.tiff	14.415	4.63757515	3.108305425	37.28837507	-32.27613623	1696.87	5.1	Eiffel Tower
20180818T031738.052700Z.jpg	MyProcessing_0340.tiff	14.4304	4.641268451	3.109150042	37.28835025	-32.27567788	1695.31	5.1	Eiffel Tower
20180818T032213.142565Z.jpg	MyProcessing_0341.tiff	13.8775	4.557471264	3.045	37.28834993	-32.27506937	1692.53	5	Eiffel Tower
20180818T032233.091944Z.jpg	MyProcessing_0342.tiff	13.8775	4.55553854	3.046291866	37.28834942	-32.27502476	1691.99	5	Eiffel Tower
20180818T032338.168335Z.jpg	MyProcessing_0343.tiff	14.4615	4.645965526	3.112700669	37.28832457	-32.27511246	1692.53	5.1	Eiffel Tower
20180818T032353.123536Z.jpg	MyProcessing_0344.tiff	15.0732	4.747770419	3.174795466	37.2883249	-32.2751496	1693.14	5.2	Eiffel Tower
20180818T032408.166030Z.jpg	MyProcessing_0345.tiff	14.9941	4.72741113	3.171735986	37.28832509	-32.27518596	1693.61	5.2	Eiffel Tower
20180818T032428.114947Z.jpg	MyProcessing_0346.tiff	13.908	4.564482759	3.047004608	37.28832508	-32.27523217	1694.29	5	Eiffel Tower
20180818T032443.115343Z.jpg	MyProcessing_0347.tiff	13.3653	4.472142299	2.988567695	37.28832507	-32.27526666	1694.7	4.9	Eiffel Tower
20180818T032458.165270Z.jpg	MyProcessing_0348.tiff	13.2908	4.459509778	2.980327583	37.28832523	-32.27530049	1694.97	4.9	Eiffel Tower
20180818T032513.114124Z.jpg	MyProcessing_0349.tiff	13.3653	4.465928144	2.992726164	37.28832508	-32.27533448	1695.18	4.9	Eiffel Tower
20180818T032528.163687Z.jpg	MyProcessing_0350.tiff	13.8775	4.558635667	3.044222222	37.28832523	-32.27536847	1695.31	5	Eiffel Tower
20180818T032548.116327Z.jpg	MyProcessing_0351.tiff	14.4304	4.6474668	3.105003353	37.28832522	-32.27541082	1695.72	5.1	Eiffel Tower
20180818T032608.165497Z.jpg	MyProcessing_0352.tiff	14.3993	4.640478098	3.102977689	37.28832507	-32.27545561	1696.33	5.1	Eiffel Tower
20180818T032628.126624Z.jpg	MyProcessing_0353.tiff	13.2908	4.462997389	2.977998605	37.28832489	-32.2755003	1697.01	4.9	Eiffel Tower
20180818T032643.117724Z.jpg	MyProcessing_0354.tiff	12.2836	4.290182065	2.863188511	37.28832457	-32.27553397	1697.08	4.7	Eiffel Tower
20180818T032658.122290Z.jpg	MyProcessing_0355.tiff	12.8041	4.382525279	2.921626045	37.2883249	-32.27556797	1696.87	4.8	Eiffel Tower
20180818T032718.120946Z.jpg	MyProcessing_0356.tiff	16.1539	4.913211921	3.287849224	37.28832457	-32.27561278	1696.74	5.4	Eiffel Tower
20180818T032803.115247Z.jpg	MyProcessing_0357.tiff	9.325	3.739089776	2.493922468	37.2883249	-32.27571423	1697.21	4.1	Eiffel Tower
20180818T032818.103474Z.jpg	MyProcessing_0358.tiff	10.7468	4.005214867	2.683201865	37.28832556	-32.27574741	1695.85	4.4	Eiffel Tower
20180818T032838.152943Z.jpg	MyProcessing_0359.tiff	17.391	5.096332117	3.412454213	37.28832473	-32.2757918	1695.24	5.6	Eiffel Tower
20180818T032858.114113Z.jpg	MyProcessing_0360.tiff	15.6009	4.820117959	3.236622036	37.28832492	-32.27583641	1695.99	5.3	Eiffel Tower
20180818T032918.109539Z.jpg	MyProcessing_0361.tiff	13.8775	4.560209291	3.043171731	37.28832541	-32.27588066	1696.53	5	Eiffel Tower
20180818T032938.160006Z.jpg	MyProcessing_0362.tiff	13.832	4.541752235	3.045520602	37.2883254	-32.2759246	1697.01	5	Eiffel Tower
20180818T032958.161373Z.jpg	MyProcessing_0363.tiff	13.2908	4.458347237	2.981104722	37.28832557	-32.27596713	1697.35	4.9	Eiffel Tower
20180818T033018.113256Z.jpg	MyProcessing_0364.tiff	12.2408	4.278329706	2.861116567	37.28832505	-32.27601114	1697.21	4.7	Eiffel Tower
20180818T033033.102635Z.jpg	MyProcessing_0365.tiff	13.3206	4.454462982	2.99039414	37.28832524	-32.27604481	1696.6	4.9	Eiffel Tower
20180818T033053.107227Z.jpg	MyProcessing_0366.tiff	14.4304	4.642802404	3.108122798	37.28832491	-32.2760896	1696.26	5.1	Eiffel Tower
20180818T033113.104564Z.jpg	MyProcessing_0367.tiff	15.5686	4.825551542	3.226284056	37.28832408	-32.27613464	1696.6	5.3	Eiffel Tower
20180818T033508.089234Z.jpg	MyProcessing_0368.tiff	16.1048	4.903300971	3.284481229	37.28830095	-32.27567239	1696.47	5.4	Eiffel Tower
20180818T033938.186778Z.jpg	MyProcessing_0369.tiff	13.8775	4.551263077	3.049153557	37.28830059	-32.27507624	1692.8	5	Eiffel Tower
20180818T033958.133156Z.jpg	MyProcessing_0370.tiff	13.8775	4.555528601	3.046298513	37.28830077	-32.27503157	1692.26	5	Eiffel Tower
20180818T034108.160354Z.jpg	MyProcessing_0371.tiff	13.9536	4.564726811	3.056831346	37.28827641	-32.27511532	1693	5	Eiffel Tower
20180818T034123.158307Z.jpg	MyProcessing_0372.tiff	15.0258	4.739052761	3.170633618	37.28827574	-32.2751523	1693.28	5.2	Eiffel Tower
20180818T034138.114362Z.jpg	MyProcessing_0373.tiff	14.4615	4.649033308	3.110646675	37.2882759	-32.27518797	1693.82	5.1	Eiffel Tower
20180818T034158.155457Z.jpg	MyProcessing_0374.tiff	13.908	4.557480214	3.051686315	37.28827556	-32.27523244	1694.5	5	Eiffel Tower
20180818T034213.109154Z.jpg	MyProcessing_0375.tiff	13.8775	4.553981623	3.047333333	37.28827539	-32.27526693	1694.97	5	Eiffel Tower
20180818T034233.151101Z.jpg	MyProcessing_0376.tiff	13.3206	4.456408653	2.989088533	37.28827541	-32.27531198	1695.31	4.9	Eiffel Tower
20180818T034248.097060Z.jpg	MyProcessing_0377.tiff	13.2908	4.457576863	2.981619927	37.28827538	-32.27534598	1695.45	4.9	Eiffel Tower
20180818T034308.141857Z.jpg	MyProcessing_0378.tiff	13.832	4.546005115	3.042671456	37.28827523	-32.2753908	1695.72	5	Eiffel Tower
20180818T034328.139818Z.jpg	MyProcessing_0379.tiff	13.8775	4.549350153	3.050435674	37.28827509	-32.27543576	1696.19	5	Eiffel Tower
20180818T034348.098096Z.jpg	MyProcessing_0380.tiff	13.832	4.54796424	3.041360765	37.2882749	-32.27548016	1696.87	5	Eiffel Tower
20180818T034408.141538Z.jpg	MyProcessing_0381.tiff	13.3354	4.461652785	2.988892377	37.28827508	-32.27552525	1697.48	4.9	Eiffel Tower
20180818T034423.139768Z.jpg	MyProcessing_0382.tiff	12.8041	4.37241361	2.928382615	37.28827491	-32.27555874	1697.62	4.8	Eiffel Tower
20180818T034438.182656Z.jpg	MyProcessing_0383.tiff	13.2908	4.456793535	2.982143978	37.28827523	-32.27559258	1697.48	4.9	Eiffel Tower
20180818T034458.084577Z.jpg	MyProcessing_0384.tiff	14.415	4.643000502	3.104673367	37.28827506	-32.27563514	1697.62	5.1	Eiffel Tower
20180818T034533.086800Z.jpg	MyProcessing_0385.tiff	12.7604	4.366783812	2.922150614	37.28827457	-32.2757136	1698.43	4.8	Eiffel Tower
20180818T034548.183619Z.jpg	MyProcessing_0386.tiff	11.275	4.106666667	2.745535714	37.28827473	-32.27574726	1697.89	4.5	Eiffel Tower
20180818T034603.070253Z.jpg	MyProcessing_0387.tiff	10.2442	3.912491832	2.618331345	37.28827473	-32.27578092	1696.6	4.3	Eiffel Tower
20180818T034618.161144Z.jpg	MyProcessing_0388.tiff	16.1868	4.917111111	3.291932933	37.28827491	-32.2758146	1695.52	5.4	Eiffel Tower
20180818T034638.107646Z.jpg	MyProcessing_0389.tiff	16.7835	5.008277223	3.351152353	37.28827474	-32.27585964	1695.38	5.5	Eiffel Tower
20180818T034658.159880Z.jpg	MyProcessing_0390.tiff	16.236	4.934397163	3.290371541	37.28827424	-32.27590406	1696.33	5.4	Eiffel Tower
20180818T034718.120679Z.jpg	MyProcessing_0391.tiff	13.8775	4.558258872	3.044473864	37.28827441	-32.27594848	1697.14	5	Eiffel Tower
20180818T034738.161954Z.jpg	MyProcessing_0392.tiff	13.2908	4.45252541	2.985002616	37.2882744	-32.27599309	1697.35	4.9	Eiffel Tower
20180818T034758.156590Z.jpg	MyProcessing_0393.tiff	11.7739	4.201745283	2.80214511	37.28827489	-32.27603547	1696.94	4.6	Eiffel Tower
20180818T034813.154016Z.jpg	MyProcessing_0394.tiff	12.8334	4.387591163	2.924930679	37.28827407	-32.27606831	1696.33	4.8	Eiffel Tower
20180818T034833.108188Z.jpg	MyProcessing_0395.tiff	16.1868	4.919422349	3.290386321	37.28827339	-32.27611279	1696.13	5.4	Eiffel Tower
20180818T034853.168643Z.jpg	MyProcessing_0396.tiff	14.4304	4.650197896	3.103179762	37.2882739	-32.27615809	1696.6	5.1	Eiffel Tower
20180818T035238.090781Z.jpg	MyProcessing_0397.tiff	13.8775	4.558241758	3.044485294	37.28825394	-32.27566971	1698.37	5	Eiffel Tower
20180818T035708.094468Z.jpg	MyProcessing_0398.tiff	13.8775	4.548941596	3.050709644	37.28825392	-32.27507277	1693	5	Eiffel Tower
20180818T035728.036236Z.jpg	MyProcessing_0399.tiff	14.384	4.634084648	3.103957112	37.28825375	-32.27502885	1692.8	5.1	Eiffel Tower
20180818T040411.211073Z.jpg	MyProcessing_0400.tiff	14.7888	4.683557527	3.157599734	37.28891786	-32.27497415	1692.6	5.1	Eiffel Tower
20180818T042411.154765Z.jpg	MyProcessing_0401.tiff	15.2796	4.769031554	3.203920928	37.28894948	-32.27610048	1681.46	5.2	Eiffel Tower
20180818T042451.235334Z.jpg	MyProcessing_0402.tiff	19.6924	5.404400769	3.643771223	37.28895461	-32.27601292	1693	5.9	Eiffel Tower
20180818T042511.442769Z.jpg	MyProcessing_0403.tiff	11.2614	4.097566648	2.748314053	37.28894909	-32.27596889	1694.7	4.5	Eiffel Tower
20180818T042526.188180Z.jpg	MyProcessing_0404.tiff	12.2408	4.276018468	2.862663034	37.28894909	-32.27593457	1694.29	4.7	Eiffel Tower
20180818T042541.179007Z.jpg	MyProcessing_0405.tiff	11.802	4.194412497	2.813743286	37.28894959	-32.27589987	1694.23	4.6	Eiffel Tower
20180818T042601.164429Z.jpg	MyProcessing_0406.tiff	12.3123	4.28941911	2.870388667	37.28894809	-32.27585699	1693.21	4.7	Eiffel Tower
20180818T042616.157448Z.jpg	MyProcessing_0407.tiff	13.3354	4.460504551	2.989661786	37.28894809	-32.27582281	1692.46	4.9	Eiffel Tower
20180818T042711.155024Z.jpg	MyProcessing_0408.tiff	12.3123	4.282049336	2.875328852	37.28894807	-32.27572619	1689.61	4.7	Eiffel Tower
20180818T042811.183444Z.jpg	MyProcessing_0409.tiff	19.368	5.381322957	3.599114967	37.28897576	-32.27577399	1688.46	5.9	Eiffel Tower
20180818T043151.286069Z.jpg	MyProcessing_0410.tiff	23.3044	5.722533486	4.072392072	37.2889976	-32.27613019	1680.78	6	Eiffel Tower
20180818T043221.261637Z.jpg	MyProcessing_0411.tiff	27.563	6.399457505	4.30708384	37.28900201	-32.27606057	1690.15	7	Eiffel Tower
20180818T043241.181598Z.jpg	MyProcessing_0412.tiff	11.844	4.206629834	2.815555556	37.2889979	-32.27600867	1693.95	4.6	Eiffel Tower
20180818T043256.178040Z.jpg	MyProcessing_0413.tiff	11.234	4.097559591	2.741631879	37.28899843	-32.2759704	1694.29	4.5	Eiffel Tower
20180818T043311.173098Z.jpg	MyProcessing_0414.tiff	11.732	4.180991964	2.806032659	37.28899826	-32.27593567	1693.95	4.6	Eiffel Tower
20180818T043326.172888Z.jpg	MyProcessing_0415.tiff	14.446	4.643790686	3.110820659	37.28899744	-32.27590054	1693.28	5.1	Eiffel Tower
20180818T043341.166683Z.jpg	MyProcessing_0416.tiff	10.7468	4.002547033	2.68499031	37.28899726	-32.27586542	1693.28	4.4	Eiffel Tower
20180818T043356.111835Z.jpg	MyProcessing_0417.tiff	11.802	4.199414864	2.810391538	37.28899791	-32.27583136	1691.92	4.6	Eiffel Tower
20180818T043441.189094Z.jpg	MyProcessing_0418.tiff	13.44	4.470862471	3.006131387	37.28899662	-32.27573035	1689.34	4.9	Eiffel Tower
20180818T043551.157098Z.jpg	MyProcessing_0419.tiff	16.3183	4.940054169	3.303263374	37.28902342	-32.27579377	1688.66	5.4	Eiffel Tower
20180818T043926.190281Z.jpg	MyProcessing_0420.tiff	11.2066	4.089795803	2.740136804	37.28904909	-32.27602725	1692.66	4.5	Eiffel Tower
20180818T043941.140748Z.jpg	MyProcessing_0421.tiff	13.8775	4.561366539	3.042399658	37.28904912	-32.27599056	1692.8	5	Eiffel Tower
20180818T043956.187628Z.jpg	MyProcessing_0422.tiff	13.3653	4.472927846	2.988042835	37.2890486	-32.2759524	1693	4.9	Eiffel Tower
20180818T044011.190865Z.jpg	MyProcessing_0423.tiff	11.7739	4.204084351	2.800586054	37.28904926	-32.27591571	1692.94	4.6	Eiffel Tower
20180818T044026.186329Z.jpg	MyProcessing_0424.tiff	13.8624	4.549120654	3.047270243	37.28905075	-32.27587991	1692.66	5	Eiffel Tower
20180818T044041.134909Z.jpg	MyProcessing_0425.tiff	10.8138	4.016713914	2.692200697	37.28905043	-32.27584584	1691.65	4.4	Eiffel Tower
20180818T044121.175985Z.jpg	MyProcessing_0426.tiff	12.2836	4.287466739	2.865001817	37.28904909	-32.27575586	1688.66	4.7	Eiffel Tower
20180818T044351.228511Z.jpg	MyProcessing_0427.tiff	16.9511	5.017365876	3.378485927	37.28907242	-32.27579448	1687.51	5.5	Eiffel Tower
20180818T044616.302722Z.jpg	MyProcessing_0428.tiff	50.0835	8.651563255	5.788953802	37.28907225	-32.27607838	1687.3	9.5	Eiffel Tower
20180818T044736.141410Z.jpg	MyProcessing_0429.tiff	14.4615	4.637419435	3.118436924	37.2890969	-32.27601738	1691.37	5.1	Eiffel Tower
20180818T044751.194818Z.jpg	MyProcessing_0430.tiff	9.349999999	3.731726283	2.505542821	37.28909609	-32.27597902	1692.12	4.1	Eiffel Tower
20180818T044806.144531Z.jpg	MyProcessing_0431.tiff	12.2408	4.279131379	2.860580551	37.28909658	-32.27594232	1692.12	4.7	Eiffel Tower
20180818T044821.148963Z.jpg	MyProcessing_0432.tiff	13.8624	4.550684372	3.046223132	37.28909626	-32.27590648	1692.05	5	Eiffel Tower
20180818T044836.194291Z.jpg	MyProcessing_0433.tiff	9.804799999	3.825242718	2.563183756	37.28909624	-32.27587192	1692.05	4.2	Eiffel Tower
20180818T044851.136841Z.jpg	MyProcessing_0434.tiff	11.7739	4.198626526	2.804226555	37.28909709	-32.27583854	1690.15	4.6	Eiffel Tower
20180818T044931.098045Z.jpg	MyProcessing_0435.tiff	14.415	4.640676692	3.106228026	37.28909494	-32.2757568	1687.84	5.1	Eiffel Tower
20180818T045006.237656Z.jpg	MyProcessing_0436.tiff	27.52	6.400235081	4.29984206	37.28909476	-32.27571025	1683.84	7	Eiffel Tower
20180818T045416.176318Z.jpg	MyProcessing_0437.tiff	21.582	5.447721917	3.96165596	37.28914537	-32.27610317	1686.28	5.6	Eiffel Tower
20180818T045431.090577Z.jpg	MyProcessing_0438.tiff	16.6656	4.966482982	3.355614035	37.28914526	-32.27606185	1688.73	5.4	Eiffel Tower
20180818T045446.152642Z.jpg	MyProcessing_0439.tiff	11.9564	4.2198738	2.833354874	37.28914357	-32.27602285	1691.17	4.6	Eiffel Tower
20180818T045501.142223Z.jpg	MyProcessing_0440.tiff	11.732	4.177506925	2.808373561	37.28914507	-32.27598536	1691.58	4.6	Eiffel Tower
20180818T045516.084545Z.jpg	MyProcessing_0441.tiff	11.732	4.179800222	2.806832714	37.28914408	-32.27595104	1691.24	4.6	Eiffel Tower
20180818T045531.132888Z.jpg	MyProcessing_0442.tiff	11.7739	4.19472808	2.806832714	37.28914407	-32.27591522	1691.44	4.6	Eiffel Tower
20180818T045546.131754Z.jpg	MyProcessing_0443.tiff	7.6388	3.377172343	2.261892265	37.28914443	-32.27588017	1691.1	3.7	Eiffel Tower
20180818T045601.163738Z.jpg	MyProcessing_0444.tiff	13.3504	4.46611777	2.989262865	37.28914425	-32.27584756	1689.27	4.9	Eiffel Tower
20180818T045621.116135Z.jpg	MyProcessing_0445.tiff	15.0258	4.744101179	3.1672596	37.28914444	-32.27580248	1687.64	5.2	Eiffel Tower
20180818T045641.115532Z.jpg	MyProcessing_0446.tiff	13.3653	4.468665453	2.990892951	37.28914375	-32.27575622	1687.03	4.9	Eiffel Tower
20180818T045716.190198Z.jpg	MyProcessing_0447.tiff	12.2408	4.274456522	2.863709091	37.2891441	-32.27571287	1685.88	4.7	Eiffel Tower
20180818T045746.100311Z.jpg	MyProcessing_0448.tiff	8.4135	3.543751227	2.374179072	37.28914377	-32.27568025	1683.7	3.9	Eiffel Tower
20180818T050226.123120Z.jpg	MyProcessing_0449.tiff	20.775	3.756921996	5.529792746	37.28918994	-32.27609189	1686.55	6	Eiffel Tower
20180818T050831.202871Z.jpg	MyProcessing_0450.tiff	14.4615	4.651383538	3.109074941	37.28918887	-32.27603926	1688.46	5.1	Eiffel Tower
20180818T050851.112853Z.jpg	MyProcessing_0451.tiff	13.2908	4.449429539	2.987079553	37.28918909	-32.2759964	1690.63	4.9	Eiffel Tower
20180818T050906.156786Z.jpg	MyProcessing_0452.tiff	11.704	4.184051125	2.797288955	37.2891886	-32.2759627	1690.56	4.6	Eiffel Tower
20180818T050926.104461Z.jpg	MyProcessing_0453.tiff	12.2122	4.27444807	2.857023831	37.28918927	-32.27591821	1690.29	4.7	Eiffel Tower
20180818T050941.154004Z.jpg	MyProcessing_0454.tiff	11.76	4.19494304	2.803375371	37.28918961	-32.27588516	1690.42	4.6	Eiffel Tower
20180818T050956.093789Z.jpg	MyProcessing_0455.tiff	12.3123	4.295641304	2.866230937	37.28918962	-32.27585266	1689.07	4.7	Eiffel Tower
20180818T051016.187302Z.jpg	MyProcessing_0456.tiff	14.9941	4.737856441	3.164743421	37.28918977	-32.27580805	1687.44	5.2	Eiffel Tower
20180818T051036.185005Z.jpg	MyProcessing_0457.tiff	14.3371	4.590546135	3.123179591	37.28918975	-32.27576267	1686.89	5	Eiffel Tower
20180818T051056.084417Z.jpg	MyProcessing_0458.tiff	14.3832	4.605714286	3.122903226	37.28919088	-32.27572723	1685.81	5	Eiffel Tower
20180818T051131.239526Z.jpg	MyProcessing_0459.tiff	21.2619	5.606803531	3.792160699	37.28919043	-32.27568839	1683.16	6.1	Eiffel Tower
20180818T051206.238961Z.jpg	MyProcessing_0460.tiff	15.3594	4.771694834	3.218856305	37.28918925	-32.27564872	1680.31	5.2	Eiffel Tower
20180818T051241.156986Z.jpg	MyProcessing_0461.tiff	21.318	5.613671715	3.797514547	37.28919055	-32.27560975	1684.25	6.1	Eiffel Tower
20180818T051321.155144Z.jpg	MyProcessing_0462.tiff	18.095	5.16092465	3.506154658	37.28919075	-32.27556488	1684.11	5.6	Eiffel Tower
20180818T051401.261576Z.jpg	MyProcessing_0463.tiff	21.0184	5.582135922	3.765297064	37.28919007	-32.27552027	1681.87	6.1	Eiffel Tower
20180818T051441.309924Z.jpg	MyProcessing_0464.tiff	19.9824	5.43434617	3.677056885	37.28918993	-32.27547459	1684.59	5.9	Eiffel Tower
20180818T051521.167583Z.jpg	MyProcessing_0465.tiff	20.0192	5.43553205	3.683024921	37.28919041	-32.27543154	1686.89	5.9	Eiffel Tower
20180818T051556.114270Z.jpg	MyProcessing_0466.tiff	11.097	4.051213413	2.73917932	37.28919058	-32.27539322	1689.41	4.4	Eiffel Tower
20180818T051626.145639Z.jpg	MyProcessing_0467.tiff	14.306	4.601149224	3.109223219	37.28919042	-32.27536003	1688.66	5	Eiffel Tower
20180818T051656.191149Z.jpg	MyProcessing_0468.tiff	14.3832	4.606528781	3.122351055	37.28919023	-32.27532418	1688.86	5	Eiffel Tower
20180818T051731.135198Z.jpg	MyProcessing_0469.tiff	11.165	4.05689216	2.752106677	37.28919055	-32.27529308	1695.99	4.4	Eiffel Tower
20180818T051801.121277Z.jpg	MyProcessing_0470.tiff	13.8764	4.524784373	3.066753873	37.28919156	-32.27525656	1695.92	4.9	Eiffel Tower
20180818T051831.145829Z.jpg	MyProcessing_0471.tiff	13.7555	4.51113381	3.049233426	37.28919075	-32.27522169	1695.45	4.9	Eiffel Tower
20180818T051906.172134Z.jpg	MyProcessing_0472.tiff	14.26	4.589771873	3.106908229	37.28919092	-32.27518188	1694.97	5	Eiffel Tower
20180818T051941.108381Z.jpg	MyProcessing_0473.tiff	13.68	4.498236647	3.04119171	37.28919092	-32.275143	1694.16	4.9	Eiffel Tower
20180818T052016.130225Z.jpg	MyProcessing_0474.tiff	15.4394	4.775120192	3.233300813	37.28919073	-32.27510435	1693.28	5.2	Eiffel Tower
20180818T052051.156259Z.jpg	MyProcessing_0475.tiff	14.8673	4.686222113	3.172555556	37.28919076	-32.27506589	1692.26	5.1	Eiffel Tower
20180818T052126.144184Z.jpg	MyProcessing_0476.tiff	14.306	4.599997497	3.110001692	37.28919109	-32.27502742	1692.73	5	Eiffel Tower
20180818T052726.106279Z.jpg	MyProcessing_0477.tiff	14.6772	3.243174467	4.52556597	37.28914982	-32.27551936	1687.98	4.7	Eiffel Tower
20180818T052851.177487Z.jpg	MyProcessing_0478.tiff	16.616	4.961205295	3.349186138	37.28913907	-32.27546457	1688.46	5.4	Eiffel Tower
20180818T052911.136295Z.jpg	MyProcessing_0479.tiff	13.3653	4.46518066	2.993227154	37.2891419	-32.27542005	1689.41	4.9	Eiffel Tower
20180818T052931.142738Z.jpg	MyProcessing_0480.tiff	16.1868	4.919044239	3.29063924	37.28914027	-32.27537984	1690.02	5.4	Eiffel Tower
20180818T052951.119188Z.jpg	MyProcessing_0481.tiff	13.3354	4.46943519	2.983687968	37.28914025	-32.27534079	1695.85	4.9	Eiffel Tower
20180818T053006.157033Z.jpg	MyProcessing_0482.tiff	6.848	3.187910177	2.148115731	37.28913994	-32.27530697	1696.53	3.5	Eiffel Tower
20180818T053021.146555Z.jpg	MyProcessing_0483.tiff	15.0258	4.737505519	3.171669128	37.28914161	-32.27527351	1695.04	5.2	Eiffel Tower
20180818T053036.147044Z.jpg	MyProcessing_0484.tiff	12.2408	4.274464965	2.863703434	37.28914192	-32.27523906	1695.79	4.7	Eiffel Tower
20180818T053051.190154Z.jpg	MyProcessing_0485.tiff	12.2122	4.273670473	2.857543668	37.2891426	-32.27520405	1695.52	4.7	Eiffel Tower
20180818T053106.235352Z.jpg	MyProcessing_0486.tiff	13.8775	4.559808429	3.043439262	37.2891426	-32.27517002	1695.04	5	Eiffel Tower
20180818T053121.132458Z.jpg	MyProcessing_0487.tiff	13.3354	4.469410845	2.983704221	37.2891426	-32.27513607	1694.7	4.9	Eiffel Tower
20180818T053141.110827Z.jpg	MyProcessing_0488.tiff	13.2908	4.450588849	2.986301465	37.28914276	-32.27509124	1693.68	4.9	Eiffel Tower
20180818T053201.155102Z.jpg	MyProcessing_0489.tiff	13.8775	4.560966258	3.042666667	37.28914277	-32.27504687	1693.89	5	Eiffel Tower
20180818T053721.184127Z.jpg	MyProcessing_0490.tiff	15.4394	4.783453932	3.227667752	37.28909527	-32.2753834	1694.29	5.2	Eiffel Tower
20180818T053736.187991Z.jpg	MyProcessing_0491.tiff	12.2408	4.276018468	2.862663034	37.28909129	-32.27534504	1695.58	4.7	Eiffel Tower
20180818T053751.227902Z.jpg	MyProcessing_0492.tiff	11.3025	4.104396381	2.753754499	37.2890918	-32.27530802	1695.58	4.5	Eiffel Tower
20180818T053806.130236Z.jpg	MyProcessing_0493.tiff	13.8775	4.555942362	3.046021854	37.28909358	-32.27527218	1695.38	5	Eiffel Tower
20180818T053821.178292Z.jpg	MyProcessing_0494.tiff	12.2408	4.276788043	2.862147919	37.2890941	-32.27523736	1695.85	4.7	Eiffel Tower
20180818T053836.165873Z.jpg	MyProcessing_0495.tiff	12.2408	4.277943976	2.861374545	37.28909544	-32.2752027	1695.45	4.7	Eiffel Tower
20180818T053851.210005Z.jpg	MyProcessing_0496.tiff	14.4304	4.649418838	3.103699732	37.28909577	-32.27516837	1694.9	5.1	Eiffel Tower
20180818T053911.196513Z.jpg	MyProcessing_0497.tiff	13.8775	4.558241758	3.044485294	37.28909677	-32.27512321	1694.5	5	Eiffel Tower
20180818T053931.090235Z.jpg	MyProcessing_0498.tiff	15.105	4.748197845	3.181206953	37.28909659	-32.27508071	1694.23	5.2	Eiffel Tower
20180818T053946.135474Z.jpg	MyProcessing_0499.tiff	12.2836	4.289016572	2.863966552	37.28909694	-32.27504688	1694.36	4.7	Eiffel Tower
20180818T054011.159438Z.jpg	MyProcessing_0500.tiff	7.704999999	2.297098422	3.35423155	37.28907808	-32.27501077	1692.53	3.6	Eiffel Tower
20180818T054311.123177Z.jpg	MyProcessing_0501.tiff	21.5364	5.238967083	4.11081033	37.2890689	-32.27542604	1694.23	5.1	Eiffel Tower
20180818T054346.258902Z.jpg	MyProcessing_0502.tiff	14.6952	4.666496784	3.149086066	37.28904324	-32.27537325	1694.16	5.1	Eiffel Tower
20180818T054401.167343Z.jpg	MyProcessing_0503.tiff	14.415	4.635630168	3.109609585	37.28904327	-32.27533321	1695.04	5.1	Eiffel Tower
20180818T054416.116535Z.jpg	MyProcessing_0504.tiff	14.415	4.63757515	3.108305425	37.28904544	-32.27529584	1695.24	5.1	Eiffel Tower
20180818T054431.167767Z.jpg	MyProcessing_0505.tiff	13.2908	4.458335073	2.981112855	37.28904545	-32.2752592	1695.52	4.9	Eiffel Tower
20180818T054446.166064Z.jpg	MyProcessing_0506.tiff	13.2908	4.450195465	2.986565445	37.28904626	-32.27522355	1695.45	4.9	Eiffel Tower
20180818T054501.157950Z.jpg	MyProcessing_0507.tiff	13.3653	4.477205422	2.985188022	37.28904644	-32.27518899	1695.04	4.9	Eiffel Tower
20180818T054521.148959Z.jpg	MyProcessing_0508.tiff	13.3653	4.471355932	2.989093287	37.28904695	-32.27514586	1693.95	4.9	Eiffel Tower
20180818T054541.202700Z.jpg	MyProcessing_0509.tiff	14.4615	4.648271203	3.111156679	37.2890471	-32.27510074	1694.43	5.1	Eiffel Tower
20180818T054601.097247Z.jpg	MyProcessing_0510.tiff	22.932	5.843840508	3.924131736	37.28904631	-32.27505725	1693	6.4	Eiffel Tower
20180818T054926.097932Z.jpg	MyProcessing_0511.tiff	26.1261	4.293142346	6.085542453	37.28899775	-32.275418	1694.09	6.4	Eiffel Tower
20180818T054951.106239Z.jpg	MyProcessing_0512.tiff	15.4394	4.777756919	3.231516433	37.28899458	-32.27535935	1695.72	5.2	Eiffel Tower
20180818T055006.109060Z.jpg	MyProcessing_0513.tiff	11.7739	4.199423503	2.803694362	37.28899477	-32.27532086	1695.85	4.6	Eiffel Tower
20180818T055021.095369Z.jpg	MyProcessing_0514.tiff	12.3123	4.282481061	2.875038985	37.28899609	-32.27528388	1695.52	4.7	Eiffel Tower
20180818T055036.138029Z.jpg	MyProcessing_0515.tiff	12.2836	4.290977199	2.862657952	37.28899693	-32.27524804	1695.24	4.7	Eiffel Tower
20180818T055051.136878Z.jpg	MyProcessing_0516.tiff	12.2836	4.28710141	2.865245961	37.28899677	-32.2752131	1695.24	4.7	Eiffel Tower
20180818T055106.123955Z.jpg	MyProcessing_0517.tiff	11.275	4.110181509	2.743187856	37.28899709	-32.27517852	1694.63	4.5	Eiffel Tower
20180818T055126.107573Z.jpg	MyProcessing_0518.tiff	16.1376	4.91728284	3.281812441	37.28899662	-32.27513632	1693.89	5.4	Eiffel Tower
20180818T055146.195752Z.jpg	MyProcessing_0519.tiff	16.1868	4.92058726	3.289607346	37.28899746	-32.27509173	1693.82	5.4	Eiffel Tower
20180818T055221.138622Z.jpg	MyProcessing_0520.tiff	40.479	6.548792648	6.181139361	37.28899058	-32.27501711	1689.88	6	Eiffel Tower
20180818T055541.110265Z.jpg	MyProcessing_0521.tiff	17.8464	3.516466073	5.075095175	37.28895626	-32.27541803	1695.38	5.4	Eiffel Tower
20180818T055801.141746Z.jpg	MyProcessing_0522.tiff	12.2836	4.29330163	2.861108084	37.28894926	-32.27509585	1693.68	4.7	Eiffel Tower
20180819T051719.944431Z.jpg	MyProcessing_0523.tiff	15.3594	4.774697629	3.216831974	37.28921844	-32.2749831	1690.63	5.2	Eiffel Tower
20180819T052744.907543Z.jpg	MyProcessing_0524.tiff	10.7869	4.010474674	2.689681615	37.28921411	-32.2761411	1680.11	4.4	Eiffel Tower
20180819T052850.035278Z.jpg	MyProcessing_0525.tiff	30.8945	6.776843633	4.558833238	37.289241	-32.27609572	1677.25	7.4	Eiffel Tower
20180819T052915.044007Z.jpg	MyProcessing_0526.tiff	19.6383	5.394518614	3.640417507	37.28924098	-32.27604715	1685.88	5.9	Eiffel Tower
20180819T052929.948759Z.jpg	MyProcessing_0527.tiff	11.732	4.191835601	2.798773882	37.28923946	-32.27600599	1688.46	4.6	Eiffel Tower
20180819T052944.989011Z.jpg	MyProcessing_0528.tiff	9.4125	3.739387755	2.517123288	37.28924213	-32.27596614	1688.86	4.1	Eiffel Tower
20180819T052959.979090Z.jpg	MyProcessing_0529.tiff	12.3123	4.284788732	2.873490566	37.28924262	-32.27592804	1688.05	4.7	Eiffel Tower
20180819T053014.975839Z.jpg	MyProcessing_0530.tiff	12.3123	4.284788732	2.873490566	37.28924214	-32.27589041	1687.91	4.7	Eiffel Tower
20180819T053034.964726Z.jpg	MyProcessing_0531.tiff	13.3653	4.464797297	2.993484163	37.28924128	-32.27584699	1686.69	4.9	Eiffel Tower
20180819T053050.011197Z.jpg	MyProcessing_0532.tiff	13.2908	4.466107628	2.975924699	37.28923965	-32.27581246	1685.94	4.9	Eiffel Tower
20180819T053104.955241Z.jpg	MyProcessing_0533.tiff	12.198	4.268014706	2.858003273	37.28923913	-32.27577803	1685.33	4.7	Eiffel Tower
20180819T053120.000595Z.jpg	MyProcessing_0534.tiff	12.427	4.30384097	2.887420815	37.28923961	-32.27574371	1684.79	4.7	Eiffel Tower
20180819T053139.995597Z.jpg	MyProcessing_0535.tiff	15.01	4.737669617	3.168224299	37.28924034	-32.27569977	1683.36	5.2	Eiffel Tower
20180819T053155.108317Z.jpg	MyProcessing_0536.tiff	11.234	4.107662116	2.734889015	37.28923948	-32.27566616	1682.62	4.5	Eiffel Tower
20180819T053220.055898Z.jpg	MyProcessing_0537.tiff	16.7668	5.01116593	3.34588801	37.28923945	-32.27561018	1683.77	5.5	Eiffel Tower
20180819T053239.966266Z.jpg	MyProcessing_0538.tiff	10.7468	4.011430233	2.679044475	37.28923996	-32.27556555	1684.79	4.4	Eiffel Tower
20180819T053254.923620Z.jpg	MyProcessing_0539.tiff	12.3123	4.296038556	2.865965899	37.28923963	-32.2755318	1684.25	4.7	Eiffel Tower
20180819T053309.968460Z.jpg	MyProcessing_0540.tiff	13.9385	4.566432584	3.052382739	37.28923895	-32.27549798	1683.57	5	Eiffel Tower
20180819T053339.956514Z.jpg	MyProcessing_0541.tiff	16.1376	4.91339493	3.284409299	37.28923779	-32.27543368	1686.69	5.4	Eiffel Tower
20180819T053359.952739Z.jpg	MyProcessing_0542.tiff	10.72	4.012596685	2.671586716	37.28923729	-32.27539088	1688.73	4.4	Eiffel Tower
20180819T053414.897642Z.jpg	MyProcessing_0543.tiff	12.2836	4.295254007	2.859807587	37.28923746	-32.27535735	1687.98	4.7	Eiffel Tower
20180819T053429.976806Z.jpg	MyProcessing_0544.tiff	13.8624	4.555722691	3.042854216	37.28923778	-32.27532316	1687.23	5	Eiffel Tower
20180819T053450.131158Z.jpg	MyProcessing_0545.tiff	19.368	5.375523419	3.602997977	37.28923828	-32.27527838	1687.84	5.9	Eiffel Tower
20180819T053509.995887Z.jpg	MyProcessing_0546.tiff	13.8624	4.54680286	3.04882363	37.28923828	-32.27523766	1692.26	5	Eiffel Tower
20180819T053529.998484Z.jpg	MyProcessing_0547.tiff	13.3354	4.468622848	2.984230366	37.28923862	-32.27519354	1694.7	4.9	Eiffel Tower
20180819T053544.988560Z.jpg	MyProcessing_0548.tiff	11.732	4.193383375	2.797740858	37.28924027	-32.27515888	1695.04	4.6	Eiffel Tower
20180819T053559.971462Z.jpg	MyProcessing_0549.tiff	11.3436	4.117773382	2.754789773	37.28924045	-32.27512455	1694.63	4.5	Eiffel Tower
20180819T053614.962840Z.jpg	MyProcessing_0550.tiff	11.732	4.192217899	2.798518656	37.28923928	-32.27509104	1693.68	4.6	Eiffel Tower
20180819T053630.002308Z.jpg	MyProcessing_0551.tiff	13.2908	4.461836681	2.978773305	37.28923864	-32.27505717	1692.66	4.9	Eiffel Tower
20180819T053659.980021Z.jpg	MyProcessing_0552.tiff	22.5144	4.245508139	5.303110785	37.2892621	-32.2750129	1690.76	5.1	Eiffel Tower
20180819T054609.953573Z.jpg	MyProcessing_0553.tiff	18.8666	5.261279827	3.585933579	37.28926027	-32.27614826	1681.94	5.7	Eiffel Tower
20180819T054739.972295Z.jpg	MyProcessing_0554.tiff	11.8158	4.208547718	2.807571826	37.28928731	-32.27605283	1687.3	4.6	Eiffel Tower
20180819T054754.967041Z.jpg	MyProcessing_0555.tiff	10.7736	4.01844186	2.681039162	37.28928913	-32.27601217	1687.64	4.4	Eiffel Tower
20180819T054809.898380Z.jpg	MyProcessing_0556.tiff	11.2614	4.112336555	2.738443182	37.28928978	-32.27597386	1687.23	4.5	Eiffel Tower
20180819T054824.942982Z.jpg	MyProcessing_0557.tiff	11.6901	4.18150765	2.795666295	37.28928896	-32.27593719	1686.42	4.6	Eiffel Tower
20180819T054839.985763Z.jpg	MyProcessing_0558.tiff	13.3206	4.470778068	2.979481378	37.28928929	-32.27590202	1685.6	4.9	Eiffel Tower
20180819T054854.978729Z.jpg	MyProcessing_0559.tiff	13.3504	4.473496741	2.984332117	37.28928962	-32.27586732	1684.65	4.9	Eiffel Tower
20180819T054909.975130Z.jpg	MyProcessing_0560.tiff	14.446	4.659327984	3.100447114	37.2892898	-32.27583277	1684.11	5.1	Eiffel Tower
20180819T054924.967787Z.jpg	MyProcessing_0561.tiff	12.2694	4.294678299	2.856884531	37.28928997	-32.27579866	1683.91	4.7	Eiffel Tower
20180819T054939.911659Z.jpg	MyProcessing_0562.tiff	13.9385	4.566828272	3.052118268	37.28929028	-32.2757646	1683.36	5	Eiffel Tower
20180819T054959.959529Z.jpg	MyProcessing_0563.tiff	14.415	4.639894684	3.10675155	37.28928912	-32.27571933	1682.48	5.1	Eiffel Tower
20180819T055019.945188Z.jpg	MyProcessing_0564.tiff	19.404	5.389883268	3.600077967	37.2892891	-32.27567512	1683.36	5.9	Eiffel Tower
20180819T055039.894045Z.jpg	MyProcessing_0565.tiff	9.779200001	3.832204629	2.55184703	37.28928864	-32.2756317	1684.93	4.2	Eiffel Tower
20180819T055054.943144Z.jpg	MyProcessing_0566.tiff	13.2908	4.470389339	2.973074377	37.28928897	-32.27559866	1683.98	4.9	Eiffel Tower
20180819T055114.948613Z.jpg	MyProcessing_0567.tiff	14.4615	4.6471175	3.111929061	37.2892893	-32.27555335	1683.02	5.1	Eiffel Tower
20180819T055134.964419Z.jpg	MyProcessing_0568.tiff	20.5905	5.550994127	3.709335576	37.28928895	-32.27550905	1683.36	6.1	Eiffel Tower
20180819T055154.985192Z.jpg	MyProcessing_0569.tiff	13.832	4.548723459	3.040853137	37.28928862	-32.27546934	1687.44	5	Eiffel Tower
20180819T055210.026340Z.jpg	MyProcessing_0570.tiff	10.7468	4.009883856	2.680077625	37.28928946	-32.27543499	1688.39	4.4	Eiffel Tower
20180819T055224.962057Z.jpg	MyProcessing_0571.tiff	11.844	4.211272828	2.812451362	37.28928961	-32.27540065	1687.78	4.6	Eiffel Tower
20180819T055240.006202Z.jpg	MyProcessing_0572.tiff	13.8624	4.563113159	3.037925976	37.28928929	-32.27536647	1686.76	5	Eiffel Tower
20180819T055259.958155Z.jpg	MyProcessing_0573.tiff	15.0732	4.775024631	3.156674816	37.28929164	-32.27532025	1687.64	5.2	Eiffel Tower
20180819T055319.970924Z.jpg	MyProcessing_0574.tiff	13.2908	4.450195465	2.986565445	37.28929429	-32.2752814	1691.58	4.9	Eiffel Tower
20180819T055339.934028Z.jpg	MyProcessing_0575.tiff	11.732	4.203119777	2.791259974	37.28928864	-32.27523634	1694.09	4.6	Eiffel Tower
20180819T055355.022108Z.jpg	MyProcessing_0576.tiff	10.7468	4.012209302	2.678524272	37.28928879	-32.27520169	1694.56	4.4	Eiffel Tower
20180819T055409.960966Z.jpg	MyProcessing_0577.tiff	11.2066	4.095218626	2.736508359	37.28928944	-32.27516724	1694.23	4.5	Eiffel Tower
20180819T055424.947330Z.jpg	MyProcessing_0578.tiff	11.732	4.189883268	2.800078009	37.28928878	-32.27513321	1692.94	4.6	Eiffel Tower
20180819T055439.988152Z.jpg	MyProcessing_0579.tiff	13.2908	4.463768949	2.97748386	37.2892868	-32.27509904	1691.71	4.9	Eiffel Tower
20180819T055524.918791Z.jpg	MyProcessing_0580.tiff	27.936	4.797472924	5.823065694	37.28930478	-32.27501574	1689.68	5.5	Eiffel Tower
20180819T060349.958965Z.jpg	MyProcessing_0581.tiff	13.3354	4.465149701	2.986551604	37.2893144	-32.27609728	1687.3	4.9	Eiffel Tower
20180819T060409.892153Z.jpg	MyProcessing_0582.tiff	12.384	4.292800863	2.884829834	37.28931424	-32.27613585	1686.83	4.7	Eiffel Tower
20180819T060444.982250Z.jpg	MyProcessing_0583.tiff	14.1636	3.190544945	4.439241648	37.28933498	-32.27617946	1683.64	4.6	Eiffel Tower
20180819T060534.891473Z.jpg	MyProcessing_0584.tiff	13.7555	4.511474572	3.04900311	37.2893353	-32.27605467	1686.76	4.9	Eiffel Tower
20180819T060549.932582Z.jpg	MyProcessing_0585.tiff	12.2408	4.283779228	2.857476856	37.28933846	-32.27601698	1686.83	4.7	Eiffel Tower
20180819T060604.976654Z.jpg	MyProcessing_0586.tiff	12.2694	4.288444807	2.861037171	37.28933762	-32.2759808	1686.42	4.7	Eiffel Tower
20180819T060619.968963Z.jpg	MyProcessing_0587.tiff	12.2408	4.293896458	2.850744102	37.28933764	-32.27594598	1685.67	4.7	Eiffel Tower
20180819T060634.911173Z.jpg	MyProcessing_0588.tiff	13.8624	4.559222108	3.040518683	37.2893378	-32.27591215	1684.65	5	Eiffel Tower
20180819T060655.005445Z.jpg	MyProcessing_0589.tiff	14.4615	4.659934853	3.103369565	37.28933828	-32.27586665	1683.91	5.1	Eiffel Tower
20180819T060715.004077Z.jpg	MyProcessing_0590.tiff	13.2908	4.452900365	2.984751266	37.28933844	-32.27582105	1683.64	4.9	Eiffel Tower
20180819T060734.950241Z.jpg	MyProcessing_0591.tiff	13.8624	4.556500384	3.042334869	37.28933879	-32.27577848	1682.96	5	Eiffel Tower
20180819T060754.944065Z.jpg	MyProcessing_0592.tiff	13.3354	4.474867049	2.980066191	37.28933864	-32.2757337	1682.55	4.9	Eiffel Tower
20180819T060815.015223Z.jpg	MyProcessing_0593.tiff	17.5104	5.105915493	3.429433962	37.28933878	-32.2756898	1682.55	5.6	Eiffel Tower
20180819T060834.992809Z.jpg	MyProcessing_0594.tiff	11.234	4.097944933	2.741374075	37.28933814	-32.2756462	1684.45	4.5	Eiffel Tower
20180819T060849.943695Z.jpg	MyProcessing_0595.tiff	12.2408	4.285719728	2.85618304	37.28933845	-32.27561298	1683.84	4.7	Eiffel Tower
20180819T060909.956662Z.jpg	MyProcessing_0596.tiff	13.908	4.565648953	3.046226319	37.28933863	-32.27556852	1682.48	5	Eiffel Tower
20180819T060929.927267Z.jpg	MyProcessing_0597.tiff	19.4579	5.38120723	3.615898658	37.28933846	-32.2755251	1683.57	5.9	Eiffel Tower
20180819T060949.886036Z.jpg	MyProcessing_0598.tiff	11.732	4.18717023	2.801892293	37.28933827	-32.2754839	1687.3	4.6	Eiffel Tower
20180819T061004.978998Z.jpg	MyProcessing_0599.tiff	10.7468	4.0094795	2.68034791	37.28933946	-32.27545006	1688.05	4.4	Eiffel Tower
20180819T061019.972768Z.jpg	MyProcessing_0600.tiff	13.8624	4.56	3.04	37.28933946	-32.27541565	1687.23	5	Eiffel Tower
20180819T061040.021162Z.jpg	MyProcessing_0601.tiff	15.01	4.740776031	3.166148306	37.28933931	-32.2753701	1686.96	5.2	Eiffel Tower
20180819T061059.970280Z.jpg	MyProcessing_0602.tiff	24.1803	6.030940469	4.009374678	37.2893418	-32.27532728	1687.71	6.6	Eiffel Tower
20180819T061119.926122Z.jpg	MyProcessing_0603.tiff	11.234	4.099108461	2.740595939	37.28934197	-32.27528445	1691.24	4.5	Eiffel Tower
20180819T061139.933493Z.jpg	MyProcessing_0604.tiff	14.5858	4.660775348	3.129479306	37.28933763	-32.27523879	1691.78	5.1	Eiffel Tower
20180819T061159.982493Z.jpg	MyProcessing_0605.tiff	12.2408	4.277943976	2.861374545	37.28933928	-32.27519386	1693.61	4.7	Eiffel Tower
20180819T061214.970731Z.jpg	MyProcessing_0606.tiff	10.7067	3.998396858	2.677748203	37.28933931	-32.2751604	1694.02	4.4	Eiffel Tower
20180819T061229.953118Z.jpg	MyProcessing_0607.tiff	10.7468	4.016495205	2.675666085	37.28933862	-32.27512751	1692.6	4.4	Eiffel Tower
20180819T061244.947991Z.jpg	MyProcessing_0608.tiff	13.41	4.477797975	2.994775574	37.289338	-32.27509436	1690.9	4.9	Eiffel Tower
20180819T061304.975254Z.jpg	MyProcessing_0609.tiff	15.01	4.746614134	3.162254098	37.28933997	-32.27504947	1689.34	5.2	Eiffel Tower
20180819T062139.951518Z.jpg	MyProcessing_0610.tiff	13.8775	4.544290084	3.053832336	37.28936593	-32.27609859	1686.83	5	Eiffel Tower
20180819T062219.979792Z.jpg	MyProcessing_0611.tiff	29.81	5.409084487	5.51109898	37.28937313	-32.27617047	1685.27	5.1	Eiffel Tower
20180819T062319.932627Z.jpg	MyProcessing_0612.tiff	13.4848	4.478842676	3.010777778	37.2893848	-32.27606033	1686.35	4.9	Eiffel Tower
20180819T062335.015109Z.jpg	MyProcessing_0613.tiff	13.3206	4.461845192	2.985446475	37.28938713	-32.27602352	1686.22	4.9	Eiffel Tower
20180819T062349.907674Z.jpg	MyProcessing_0614.tiff	12.2694	4.28416644	2.863894336	37.28938878	-32.27598816	1685.81	4.7	Eiffel Tower
20180819T062405.053851Z.jpg	MyProcessing_0615.tiff	13.8624	4.553002558	3.044672131	37.28938745	-32.27595451	1684.45	5	Eiffel Tower
20180819T062424.948148Z.jpg	MyProcessing_0616.tiff	14.415	4.639909865	3.106741385	37.28938531	-32.27590915	1683.64	5.1	Eiffel Tower
20180819T062444.994674Z.jpg	MyProcessing_0617.tiff	14.4926	4.663441103	3.107705165	37.28938713	-32.27586447	1683.5	5.1	Eiffel Tower
20180819T062504.948810Z.jpg	MyProcessing_0618.tiff	13.908	4.570710816	3.042852756	37.28938846	-32.27582135	1683.09	5	Eiffel Tower
20180819T062524.985028Z.jpg	MyProcessing_0619.tiff	13.908	4.57110373	3.042591204	37.28938812	-32.27577695	1682.41	5	Eiffel Tower
20180819T062539.942130Z.jpg	MyProcessing_0620.tiff	13.3206	4.465334029	2.983113898	37.2893878	-32.27574314	1682.07	4.9	Eiffel Tower
20180819T062600.097854Z.jpg	MyProcessing_0621.tiff	14.415	4.639508649	3.10701005	37.28938844	-32.27569791	1682.28	5.1	Eiffel Tower
20180819T062619.971772Z.jpg	MyProcessing_0622.tiff	10.7468	4.01766007	2.674890313	37.28938761	-32.27565469	1684.11	4.4	Eiffel Tower
20180819T062634.930750Z.jpg	MyProcessing_0623.tiff	13.2908	4.463388149	2.977737888	37.28938629	-32.27562168	1683.36	4.9	Eiffel Tower
20180819T062654.971250Z.jpg	MyProcessing_0624.tiff	14.9784	4.736505284	3.16233153	37.28938563	-32.2755773	1681.94	5.2	Eiffel Tower
20180819T062719.953019Z.jpg	MyProcessing_0625.tiff	16.2197	4.935	3.286666667	37.28938711	-32.2755238	1685.33	5.4	Eiffel Tower
20180819T062739.996511Z.jpg	MyProcessing_0626.tiff	11.2066	4.101824382	2.732101367	37.28938595	-32.2754812	1687.84	4.5	Eiffel Tower
20180819T062754.935438Z.jpg	MyProcessing_0627.tiff	11.76	4.200778643	2.799481001	37.28938696	-32.27544731	1687.44	4.6	Eiffel Tower
20180819T062809.983611Z.jpg	MyProcessing_0628.tiff	15.01	4.73766847	3.168225066	37.28938714	-32.27541367	1686.89	5.2	Eiffel Tower
20180819T062824.940248Z.jpg	MyProcessing_0629.tiff	10.7067	3.996462209	2.679044475	37.28938681	-32.27538022	1687.91	4.4	Eiffel Tower
20180819T062909.938010Z.jpg	MyProcessing_0630.tiff	12.2408	4.28105034	2.859298309	37.28938763	-32.27527984	1690.76	4.7	Eiffel Tower
20180819T062924.927998Z.jpg	MyProcessing_0631.tiff	13.2462	4.449182554	2.97722106	37.28938779	-32.27524581	1690.22	4.9	Eiffel Tower
20180819T062939.912461Z.jpg	MyProcessing_0632.tiff	11.6901	4.177619048	2.798268551	37.2893873	-32.27521242	1689.88	4.6	Eiffel Tower
20180819T062959.933213Z.jpg	MyProcessing_0633.tiff	20.5905	5.547111111	3.711932137	37.28938791	-32.27516986	1691.78	6.1	Eiffel Tower
20180819T063019.973413Z.jpg	MyProcessing_0634.tiff	7.6388	3.369440439	2.267082662	37.28938716	-32.27512572	1693.07	3.7	Eiffel Tower
20180819T063034.951670Z.jpg	MyProcessing_0635.tiff	10.8138	4.030321739	2.683110853	37.28938731	-32.27509293	1690.97	4.4	Eiffel Tower
20180819T063049.990270Z.jpg	MyProcessing_0636.tiff	13.8624	4.560389045	3.039740658	37.28938796	-32.27505982	1689.47	5	Eiffel Tower
20180819T063109.934177Z.jpg	MyProcessing_0637.tiff	22.9726	5.385978479	4.265260266	37.28939123	-32.27501617	1688.73	5.2	Eiffel Tower
20180819T063149.955447Z.jpg	MyProcessing_0638.tiff	18.096	5.20209396	3.478599222	37.2893453	-32.27493364	1687.51	5.7	Eiffel Tower
20180824T065623.138922Z.jpg	MyProcessing_0639.tiff	12.8334	2.934008529	4.374015915	37.28943277	-32.27500511	1682.96	4.8	Eiffel Tower
20180824T065646.800827Z.jpg	MyProcessing_0640.tiff	16.9824	4.891000224	3.472173221	37.28945901	-32.27504798	1682.28	5.1	Eiffel Tower
20180824T065703.879006Z.jpg	MyProcessing_0641.tiff	18.1829	5.200449388	3.496409376	37.28946422	-32.27509004	1682.96	5.7	Eiffel Tower
20180824T065721.215189Z.jpg	MyProcessing_0642.tiff	14.384	4.635245491	3.103179762	37.28946522	-32.27512886	1684.86	5.1	Eiffel Tower
20180824T065738.105760Z.jpg	MyProcessing_0643.tiff	11.788	4.205444444	2.803033105	37.28946406	-32.27516677	1685.13	4.6	Eiffel Tower
20180824T065751.846600Z.jpg	MyProcessing_0644.tiff	8.4135	3.5433519	2.374446636	37.28946438	-32.27519718	1685.06	3.9	Eiffel Tower
20180824T065808.427142Z.jpg	MyProcessing_0645.tiff	14.4926	4.656830123	3.112116959	37.28946389	-32.27523487	1684.52	5.1	Eiffel Tower
20180824T065824.916560Z.jpg	MyProcessing_0646.tiff	15.6492	4.837040596	3.23528399	37.28946338	-32.27527072	1685.2	5.3	Eiffel Tower
20180824T065841.109021Z.jpg	MyProcessing_0647.tiff	13.8624	4.562721924	3.038186466	37.28946255	-32.27530771	1685.81	5	Eiffel Tower
20180824T065857.942695Z.jpg	MyProcessing_0648.tiff	13.9385	4.575779254	3.04614782	37.28946272	-32.27534287	1686.22	5	Eiffel Tower
20180824T065914.636047Z.jpg	MyProcessing_0649.tiff	12.2694	4.29272381	2.858185279	37.28946254	-32.27538071	1686.42	4.7	Eiffel Tower
20180824T065940.825023Z.jpg	MyProcessing_0650.tiff	14.415	4.646890672	3.102074272	37.28946173	-32.27541559	1684.99	5.1	Eiffel Tower
20180824T070007.705345Z.jpg	MyProcessing_0651.tiff	12.7896	4.38	2.92	37.28946121	-32.27545519	1683.02	4.8	Eiffel Tower
20180824T070037.782897Z.jpg	MyProcessing_0652.tiff	13.908	4.559045675	3.050638443	37.2894614	-32.27549066	1681.06	5	Eiffel Tower
20180824T070107.611684Z.jpg	MyProcessing_0653.tiff	12.7896	4.372995735	2.924676989	37.28946122	-32.27552516	1679.02	4.8	Eiffel Tower
20180824T070124.042981Z.jpg	MyProcessing_0654.tiff	8.437199999	3.552279436	2.375150984	37.28946188	-32.27555784	1676.78	3.9	Eiffel Tower
20180824T070140.830351Z.jpg	MyProcessing_0655.tiff	20.0568	5.47482458	3.663459844	37.28946189	-32.27559318	1674.61	6	Eiffel Tower
20180824T070200.408172Z.jpg	MyProcessing_0656.tiff	17.4251	5.1037292	3.414189765	37.28946091	-32.27563818	1675.42	5.6	Eiffel Tower
20180824T070220.488412Z.jpg	MyProcessing_0657.tiff	16.1868	4.929940856	3.283365961	37.2894609	-32.27568269	1675.63	5.4	Eiffel Tower
20180824T070237.076054Z.jpg	MyProcessing_0658.tiff	13.8624	4.556891616	3.04207367	37.28946071	-32.2757185	1675.63	5	Eiffel Tower
20180824T070253.869727Z.jpg	MyProcessing_0659.tiff	15.6009	4.837604242	3.224922755	37.28946089	-32.27575602	1675.63	5.3	Eiffel Tower
20180824T070312.890505Z.jpg	MyProcessing_0660.tiff	14.446	4.643790686	3.110820659	37.28946106	-32.27579786	1676.24	5.1	Eiffel Tower
20180824T070329.081504Z.jpg	MyProcessing_0661.tiff	14.446	4.646892231	3.108744357	37.28946072	-32.27583302	1676.64	5.1	Eiffel Tower
20180824T070345.822203Z.jpg	MyProcessing_0662.tiff	14.4926	4.655655984	3.112901823	37.2894604	-32.27587035	1677.12	5.1	Eiffel Tower
20180824T070401.957893Z.jpg	MyProcessing_0663.tiff	13.3653	4.475646507	2.986227795	37.28946073	-32.2759055	1677.46	4.9	Eiffel Tower
20180824T070418.245350Z.jpg	MyProcessing_0664.tiff	13.2908	4.461840939	2.978770463	37.28946054	-32.27594084	1677.53	4.9	Eiffel Tower
20180824T070434.926217Z.jpg	MyProcessing_0665.tiff	13.3206	4.462227439	2.985190733	37.28946039	-32.27597833	1677.39	4.9	Eiffel Tower
20180824T070451.762504Z.jpg	MyProcessing_0666.tiff	14.9784	4.734178335	3.163885883	37.28946089	-32.27601603	1677.53	5.2	Eiffel Tower
20180824T070514.571968Z.jpg	MyProcessing_0667.tiff	17.391	5.103708609	3.407522124	37.28946038	-32.27605432	1677.87	5.6	Eiffel Tower
20180824T070550.704521Z.jpg	MyProcessing_0668.tiff	29.5704	6.650281912	4.446488193	37.28946022	-32.27610285	1676.64	7.3	Eiffel Tower
20180824T070627.597329Z.jpg	MyProcessing_0669.tiff	55.632	9.126253988	6.095819826	37.28946169	-32.27616538	1672.43	10	Eiffel Tower
20180824T071837.804760Z.jpg	MyProcessing_0670.tiff	13.9385	4.574610074	3.046926355	37.28941171	-32.2753183	1685.81	5	Eiffel Tower
20180825T040306.610830Z.jpg	MyProcessing_0671.tiff	14.4615	4.660323308	3.103110888	37.28950954	-32.27499154	1684.18	5.1	Eiffel Tower
20180825T040659.067430Z.jpg	MyProcessing_0672.tiff	11.732	4.197662771	2.794888641	37.28951337	-32.27503233	1685.81	4.6	Eiffel Tower
20180825T040715.181862Z.jpg	MyProcessing_0673.tiff	16.3183	4.931954428	3.308688318	37.28951483	-32.27506789	1686.01	5.4	Eiffel Tower
20180825T040733.992327Z.jpg	MyProcessing_0674.tiff	18.0787	5.212002242	3.468666965	37.28951319	-32.27510691	1687.17	5.7	Eiffel Tower
20180825T040752.709121Z.jpg	MyProcessing_0675.tiff	9.7792	3.829485853	2.553658735	37.28951387	-32.2751476	1689.88	4.2	Eiffel Tower
20180825T040808.543598Z.jpg	MyProcessing_0676.tiff	13.4251	4.482279698	2.995149991	37.28951317	-32.27518245	1687.84	4.9	Eiffel Tower
20180825T040828.013018Z.jpg	MyProcessing_0677.tiff	20.7204	5.572217573	3.718519553	37.28951222	-32.27522406	1687.57	6.1	Eiffel Tower
20180825T040847.379599Z.jpg	MyProcessing_0678.tiff	13.3206	4.480125457	2.973264951	37.28951203	-32.27526822	1689.47	4.9	Eiffel Tower
20180825T040906.541885Z.jpg	MyProcessing_0679.tiff	13.3206	4.482069506	2.97197533	37.28951186	-32.27531106	1690.36	4.9	Eiffel Tower
20180825T041103.991628Z.jpg	MyProcessing_0680.tiff	22.9908	5.875882704	3.912739781	37.28951285	-32.2755004	1677.93	6.4	Eiffel Tower
20180825T041120.024371Z.jpg	MyProcessing_0681.tiff	23.4432	5.922099057	3.958596399	37.28951254	-32.27554431	1677.12	6.5	Eiffel Tower
20180825T041142.658816Z.jpg	MyProcessing_0682.tiff	12.2694	4.288832018	2.860778867	37.28950704	-32.27560101	1679.56	4.7	Eiffel Tower
20180825T041158.623198Z.jpg	MyProcessing_0683.tiff	12.2694	4.277565217	2.868313954	37.28950824	-32.27563915	1679.36	4.7	Eiffel Tower
20180825T041214.039389Z.jpg	MyProcessing_0684.tiff	15.01	4.741165478	3.165888233	37.28951154	-32.2756745	1679.09	5.2	Eiffel Tower
20180825T041230.813995Z.jpg	MyProcessing_0685.tiff	15.0258	4.737505519	3.171669128	37.28951154	-32.27571347	1679.43	5.2	Eiffel Tower
20180825T041249.623986Z.jpg	MyProcessing_0686.tiff	14.4926	4.652553777	3.114977428	37.28951103	-32.27575603	1680.11	5.1	Eiffel Tower
20180825T041308.787312Z.jpg	MyProcessing_0687.tiff	14.446	4.646892231	3.108744357	37.28951103	-32.27579903	1680.51	5.1	Eiffel Tower
20180825T041324.904115Z.jpg	MyProcessing_0688.tiff	12.2694	4.293894335	2.857406131	37.28951087	-32.27583503	1681.06	4.7	Eiffel Tower
20180825T041341.357832Z.jpg	MyProcessing_0689.tiff	11.732	4.201168289	2.792556544	37.2895112	-32.27587099	1680.85	4.6	Eiffel Tower
20180825T041357.659049Z.jpg	MyProcessing_0690.tiff	13.8624	4.550689127	3.046219949	37.289512	-32.27590641	1679.56	5	Eiffel Tower
20180825T041416.816441Z.jpg	MyProcessing_0691.tiff	16.2197	4.91985124	3.296786673	37.28951054	-32.27594852	1679.22	5.4	Eiffel Tower
20180825T041435.827044Z.jpg	MyProcessing_0692.tiff	14.9784	4.743891626	3.157407711	37.28951068	-32.27599058	1680.04	5.2	Eiffel Tower
20180825T041455.496150Z.jpg	MyProcessing_0693.tiff	14.5392	4.661308038	3.119124478	37.28951102	-32.27603471	1681.74	5.1	Eiffel Tower
20180825T041514.160231Z.jpg	MyProcessing_0694.tiff	12.198	4.270343137	2.856444929	37.28951022	-32.27606915	1682.48	4.7	Eiffel Tower
20180825T041539.713247Z.jpg	MyProcessing_0695.tiff	13.3653	4.467494145	2.991677116	37.28951054	-32.276112	1681.46	4.9	Eiffel Tower
20180825T041618.360496Z.jpg	MyProcessing_0696.tiff	6.372	2.167283298	2.940086331	37.2895209	-32.27616553	1678.34	3	Eiffel Tower
20180825T042155.453400Z.jpg	MyProcessing_0697.tiff	16.3514	4.951354535	3.302409449	37.28953496	-32.27544958	1677.19	5.4	Eiffel Tower
20180825T042234.861236Z.jpg	MyProcessing_0698.tiff	39.9812	7.627897314	5.241444444	37.28953836	-32.27539991	1685.2	8.2	Eiffel Tower
20180825T042301.238914Z.jpg	MyProcessing_0699.tiff	11.234	4.096789563	2.742147193	37.28953563	-32.27534751	1691.17	4.5	Eiffel Tower
20180825T042531.833833Z.jpg	MyProcessing_0700.tiff	21.0484	4.042710978	5.206506256	37.28955261	-32.27501321	1684.31	5.1	Eiffel Tower
20180825T042557.581304Z.jpg	MyProcessing_0701.tiff	18.1308	5.206397141	3.482408182	37.2895634	-32.2750694	1684.04	5.7	Eiffel Tower
20180825T042613.212613Z.jpg	MyProcessing_0702.tiff	18.0612	5.214103371	3.463912914	37.28956316	-32.27511437	1684.86	5.7	Eiffel Tower
20180825T042632.553178Z.jpg	MyProcessing_0703.tiff	20.8134	5.591881271	3.722074735	37.28956203	-32.27516244	1687.03	6.1	Eiffel Tower
20180825T042648.723798Z.jpg	MyProcessing_0704.tiff	4.6728	2.651489643	1.762330097	37.2895617	-32.2752012	1688.52	2.9	Eiffel Tower
20180825T042701.274736Z.jpg	MyProcessing_0705.tiff	12.298	4.296611368	2.862255612	37.28956085	-32.27523241	1687.23	4.7	Eiffel Tower
20180825T042720.253447Z.jpg	MyProcessing_0706.tiff	16.4008	4.943388081	3.317724551	37.28956003	-32.27527724	1688.18	5.4	Eiffel Tower
20180825T042736.385401Z.jpg	MyProcessing_0707.tiff	13.8624	4.556118488	3.042589879	37.28955905	-32.27531438	1689.27	5	Eiffel Tower
20180825T042947.777110Z.jpg	MyProcessing_0708.tiff	10.7468	4.007171454	2.681891735	37.28955788	-32.27553979	1680.17	4.4	Eiffel Tower
20180825T043019.904527Z.jpg	MyProcessing_0709.tiff	19.5118	5.388033491	3.621321217	37.28956587	-32.27557767	1676.44	5.9	Eiffel Tower
20180825T043041.435048Z.jpg	MyProcessing_0710.tiff	16.2197	4.932278421	3.288480215	37.28955757	-32.27561989	1677.39	5.4	Eiffel Tower
20180825T043100.505972Z.jpg	MyProcessing_0711.tiff	14.415	4.644171472	3.103890562	37.28955772	-32.27566167	1678.34	5.1	Eiffel Tower
20180825T043116.278629Z.jpg	MyProcessing_0712.tiff	11.6901	4.181894825	2.795407462	37.2895582	-32.27569546	1678.68	4.6	Eiffel Tower
20180825T043132.351928Z.jpg	MyProcessing_0713.tiff	14.4615	4.645956011	3.112707044	37.28955788	-32.27573204	1678.48	5.1	Eiffel Tower
20180825T043148.128049Z.jpg	MyProcessing_0714.tiff	13.908	4.563323124	3.047778915	37.28955754	-32.27576835	1678.82	5	Eiffel Tower
20180825T043204.002032Z.jpg	MyProcessing_0715.tiff	14.415	4.648055207	3.101297071	37.28955804	-32.275805	1679.22	5.1	Eiffel Tower
20180825T043222.926816Z.jpg	MyProcessing_0716.tiff	13.9385	4.557141039	3.058606236	37.28955754	-32.27584821	1679.77	5	Eiffel Tower
20180825T043238.498762Z.jpg	MyProcessing_0717.tiff	12.2694	4.289611307	2.860259152	37.2895577	-32.27588254	1680.11	4.7	Eiffel Tower
20180825T043254.356909Z.jpg	MyProcessing_0718.tiff	10.7736	4.013785507	2.68414941	37.28955785	-32.27591956	1679.56	4.4	Eiffel Tower
20180825T043309.811197Z.jpg	MyProcessing_0719.tiff	13.3952	4.473730179	2.99419041	37.28955787	-32.27595361	1678.21	4.9	Eiffel Tower
20180825T043325.638433Z.jpg	MyProcessing_0720.tiff	16.2032	4.926601942	3.288920069	37.28955755	-32.27599073	1677.8	5.4	Eiffel Tower
20180825T043341.613247Z.jpg	MyProcessing_0721.tiff	15.0892	4.756947653	3.172034065	37.28955851	-32.27602789	1678.21	5.2	Eiffel Tower
20180825T043400.684418Z.jpg	MyProcessing_0722.tiff	15.0258	4.743709162	3.167521339	37.28955788	-32.27607033	1678.95	5.2	Eiffel Tower
20180825T043416.860835Z.jpg	MyProcessing_0723.tiff	12.2408	4.289610248	2.853592586	37.2895582	-32.27610649	1680.04	4.7	Eiffel Tower
20180825T043435.784610Z.jpg	MyProcessing_0724.tiff	15.105	4.750552838	3.179629933	37.28955755	-32.27615073	1680.99	5.2	Eiffel Tower
20180825T043504.435103Z.jpg	MyProcessing_0725.tiff	18.0262	4.659798833	3.868450258	37.28957934	-32.27618154	1680.17	4.4	Eiffel Tower
20180825T044022.408729Z.jpg	MyProcessing_0726.tiff	34.2188	7.065403667	4.843148617	37.28959297	-32.27547595	1682.82	7.6	Eiffel Tower
20180825T044133.294597Z.jpg	MyProcessing_0727.tiff	10.72	4.012600988	2.671583851	37.28958346	-32.27535418	1690.36	4.4	Eiffel Tower
20180825T044430.483714Z.jpg	MyProcessing_0728.tiff	25.438	5.532464014	4.597951281	37.28958846	-32.27502155	1682.96	5.2	Eiffel Tower
20180825T044505.408824Z.jpg	MyProcessing_0729.tiff	28.1736	5.454101327	5.165580599	37.28958162	-32.27491287	1681.4	5	Eiffel Tower
20180825T010455.683673Z.jpg	MyProcessing_0000.tiff	19.4578	3.59	5.42	37.28824063	-32.27606366	1695.24	5.9	Montsegur
20180825T010502.729973Z.jpg	MyProcessing_0001.tiff	20.776	5.585791726	3.719436924	37.28824047	-32.27601951	1694.97	6.1	Montsegur
20180825T010509.380444Z.jpg	MyProcessing_0002.tiff	20.6832	5.566340269	3.715762781	37.28824063	-32.27597787	1694.84	6.1	Montsegur
20180825T010529.404457Z.jpg	MyProcessing_0003.tiff	12.7596	4.326550218	2.949139466	37.28824343	-32.27593846	1696.19	4.7	Montsegur
20180825T010549.311100Z.jpg	MyProcessing_0004.tiff	11.3146	4.076070845	2.775859506	37.28824594	-32.2758972	1696.33	4.4	Montsegur
20180825T010555.797240Z.jpg	MyProcessing_0005.tiff	10.282	3.895226491	2.639641116	37.28824694	-32.27586687	1696.26	4.2	Montsegur
20180825T010602.579501Z.jpg	MyProcessing_0006.tiff	9.163199999	3.683804447	2.487428454	37.28824796	-32.27582955	1696.13	4	Montsegur
20180825T010609.457713Z.jpg	MyProcessing_0007.tiff	9.1264	3.671216834	2.485933251	37.28824895	-32.27579174	1695.99	4	Montsegur
20180825T010616.197339Z.jpg	MyProcessing_0008.tiff	9.126399999	3.667892814	2.488186123	37.28825147	-32.27575972	1695.92	4	Montsegur
20180825T010623.231573Z.jpg	MyProcessing_0009.tiff	8.723700001	3.590461347	2.429687764	37.28825445	-32.27572307	1695.99	3.9	Montsegur
20180825T010629.914442Z.jpg	MyProcessing_0010.tiff	13.8006	4.514257426	3.057114094	37.28825644	-32.27568741	1696.06	4.9	Montsegur
20180825T010636.700338Z.jpg	MyProcessing_0011.tiff	14.946	4.695007146	3.183381736	37.28825747	-32.27565092	1696.06	5.1	Montsegur
20180825T010646.536313Z.jpg	MyProcessing_0012.tiff	16.6992	4.96468574	3.363596585	37.28825847	-32.2756026	1696.06	5.4	Montsegur
20180825T010656.584359Z.jpg	MyProcessing_0013.tiff	27.1628	6.238538876	4.354032336	37.2882599	-32.2755501	1696.06	6.6	Montsegur
20180825T010706.787130Z.jpg	MyProcessing_0014.tiff	29.7312	6.516340694	4.562560706	37.28826243	-32.27549458	1696.13	6.9	Montsegur
20180825T010717.032965Z.jpg	MyProcessing_0015.tiff	27.1628	6.230192608	4.359865209	37.28826524	-32.27544445	1696.26	6.6	Montsegur
20180825T010727.027461Z.jpg	MyProcessing_0016.tiff	32.8536	6.753909388	4.864382702	37.2882647	-32.27539478	1696.26	7	Montsegur
20180825T010737.430644Z.jpg	MyProcessing_0017.tiff	29.9098	6.452334096	4.635500821	37.28826203	-32.27534577	1696.33	6.7	Montsegur
20180825T010747.622089Z.jpg	MyProcessing_0018.tiff	25.5944	5.963129083	4.292108999	37.28825921	-32.27529578	1696.26	6.2	Montsegur
20180825T010757.812333Z.jpg	MyProcessing_0019.tiff	23.1176	5.678172183	4.071310142	37.28825755	-32.2752461	1696.33	5.9	Montsegur
20180825T010807.753317Z.jpg	MyProcessing_0020.tiff	21.6306	5.495981524	3.935711921	37.28825571	-32.27519243	1696.33	5.7	Montsegur
20180825T010817.889893Z.jpg	MyProcessing_0021.tiff	20.8054	5.392925919	3.857905767	37.28825388	-32.27514354	1696.33	5.6	Montsegur
20180825T010904.180915Z.jpg	MyProcessing_0022.tiff	28.8526	5.576478853	5.173981783	37.28820695	-32.27518351	1696.87	5.1	Montsegur
20180825T011546.501513Z.jpg	MyProcessing_0023.tiff	13.8928	4.569845541	3.040102751	37.28823354	-32.27610505	1695.65	5	Montsegur
20180825T011603.287592Z.jpg	MyProcessing_0024.tiff	13.3206	4.471514997	2.978990344	37.28823305	-32.27614318	1695.85	4.9	Montsegur
20180825T011619.704433Z.jpg	MyProcessing_0025.tiff	13.8624	4.562651383	3.038233439	37.2882332	-32.27617918	1695.45	5	Montsegur
20180825T011636.429425Z.jpg	MyProcessing_0026.tiff	13.832	4.555078456	3.036610705	37.28823303	-32.276217	1695.38	5	Montsegur
20180825T011919.413676Z.jpg	MyProcessing_0027.tiff	13.8928	4.570231862	3.039845771	37.28820763	-32.27586349	1694.77	5	Montsegur
20180825T011936.394142Z.jpg	MyProcessing_0028.tiff	13.2908	4.461667514	2.978886248	37.28820812	-32.27582568	1694.23	4.9	Montsegur
20180825T011953.790203Z.jpg	MyProcessing_0029.tiff	15.0892	4.755378733	3.173080599	37.28820933	-32.27578792	1693.75	5.2	Montsegur
20180825T012010.328989Z.jpg	MyProcessing_0030.tiff	13.3504	4.467356147	2.988434224	37.28820929	-32.27574976	1694.77	4.9	Montsegur
20180825T012026.465266Z.jpg	MyProcessing_0031.tiff	13.8928	4.568330842	3.041110743	37.28820829	-32.27571477	1695.52	5	Montsegur
20180825T012042.887782Z.jpg	MyProcessing_0032.tiff	13.3206	4.462068441	2.985297105	37.28820845	-32.27567946	1695.85	4.9	Montsegur
20180825T012102.276130Z.jpg	MyProcessing_0033.tiff	16.1704	4.929847575	3.280101414	37.28820897	-32.27563794	1695.72	5.4	Montsegur
20180825T012119.518464Z.jpg	MyProcessing_0034.tiff	15.0416	4.755155875	3.163219124	37.28820832	-32.27559829	1697.48	5.2	Montsegur
20180825T012136.345949Z.jpg	MyProcessing_0035.tiff	13.3504	4.480234037	2.979844332	37.28820896	-32.27556248	1698.16	4.9	Montsegur
20180825T012152.976321Z.jpg	MyProcessing_0036.tiff	12.2836	4.29437037	2.86039604	37.28820895	-32.275525	1697.96	4.7	Montsegur
20180825T012209.499380Z.jpg	MyProcessing_0037.tiff	13.8624	4.563788634	3.037476341	37.28820814	-32.27548962	1697.89	5	Montsegur
20180825T012226.118951Z.jpg	MyProcessing_0038.tiff	14.446	4.657198729	3.101864627	37.28820764	-32.27545162	1697.69	5.1	Montsegur
20180825T012242.691750Z.jpg	MyProcessing_0039.tiff	13.8624	4.569865202	3.033437396	37.28820748	-32.27541331	1697.82	5	Montsegur
20180825T012258.911669Z.jpg	MyProcessing_0040.tiff	14.9784	4.736970278	3.162021107	37.28820796	-32.27537751	1697.89	5.2	Montsegur
20180825T012319.181776Z.jpg	MyProcessing_0041.tiff	13.3206	4.458279624	2.987834125	37.28820795	-32.2753335	1697.76	4.9	Montsegur
20180825T012335.294237Z.jpg	MyProcessing_0042.tiff	14.3994	4.640285924	3.103127746	37.28820813	-32.2752978	1697.35	5.1	Montsegur
20180825T012351.462742Z.jpg	MyProcessing_0043.tiff	13.7865	4.548404494	3.031062874	37.28820779	-32.27526202	1697.48	5	Montsegur
20180825T012906.557992Z.jpg	MyProcessing_0044.tiff	15.0258	4.741355811	3.169093525	37.28818371	-32.27590266	1693.61	5.2	Montsegur
20180825T012922.947231Z.jpg	MyProcessing_0045.tiff	14.4926	4.657045067	3.11197332	37.28818455	-32.27594021	1694.29	5.1	Montsegur
20180825T012942.325591Z.jpg	MyProcessing_0046.tiff	13.8928	4.570608175	3.039595491	37.2881847	-32.2759829	1694.77	5	Montsegur
20180825T012958.654168Z.jpg	MyProcessing_0047.tiff	15.0575	4.759935329	3.163383315	37.28818404	-32.27601838	1694.84	5.2	Montsegur
20180825T013015.237109Z.jpg	MyProcessing_0048.tiff	13.9536	4.567639336	3.054882177	37.28818373	-32.27605651	1695.18	5	Montsegur
20180825T013031.269079Z.jpg	MyProcessing_0049.tiff	13.8624	4.555078456	3.043284575	37.28818505	-32.27609183	1695.18	5	Montsegur
20180825T013047.854835Z.jpg	MyProcessing_0050.tiff	13.2759	4.455	2.98	37.28818487	-32.27612733	1695.24	4.9	Montsegur
20180825T013104.084589Z.jpg	MyProcessing_0051.tiff	13.3206	4.463566167	2.984295404	37.28818455	-32.27616317	1695.24	4.9	Montsegur
20180825T013120.366504Z.jpg	MyProcessing_0052.tiff	14.4615	4.654003901	3.107324426	37.28818472	-32.27619934	1694.9	5.1	Montsegur
20180825T013417.652111Z.jpg	MyProcessing_0053.tiff	12.3123	4.301205711	2.862522936	37.28816078	-32.27586228	1694.02	4.7	Montsegur
20180825T013434.085531Z.jpg	MyProcessing_0054.tiff	15.01	4.743783525	3.164141011	37.28816133	-32.27582712	1693.61	5.2	Montsegur
20180825T013453.016042Z.jpg	MyProcessing_0055.tiff	13.2759	4.459913464	2.976716949	37.28816081	-32.27578532	1694.36	4.9	Montsegur
20180825T013509.392867Z.jpg	MyProcessing_0056.tiff	13.8928	4.569092722	3.040603648	37.2881608	-32.27574978	1694.23	5	Montsegur
20180825T013526.188031Z.jpg	MyProcessing_0057.tiff	14.9784	4.747197315	3.155209065	37.28816047	-32.27571263	1694.9	5.2	Montsegur
20180825T013542.924304Z.jpg	MyProcessing_0058.tiff	13.8624	4.560378392	3.03974776	37.2881608	-32.27567697	1695.85	5	Montsegur
20180825T013559.248987Z.jpg	MyProcessing_0059.tiff	12.198	4.275	2.853333333	37.28816014	-32.27563949	1696.81	4.7	Montsegur
20180825T013616.922873Z.jpg	MyProcessing_0060.tiff	13.908	4.567039523	3.045298805	37.28815979	-32.2756018	1697.14	5	Montsegur
20180825T013633.798151Z.jpg	MyProcessing_0061.tiff	12.2265	4.277643785	2.858232386	37.28816045	-32.2755638	1697.48	4.7	Montsegur
20180825T013650.776817Z.jpg	MyProcessing_0062.tiff	13.8471	4.552176515	3.041863591	37.28816047	-32.27552596	1697.28	5	Montsegur
20180825T013707.149377Z.jpg	MyProcessing_0063.tiff	13.908	4.568168243	3.044546361	37.28816029	-32.27549014	1697.35	5	Montsegur
20180825T013723.671740Z.jpg	MyProcessing_0064.tiff	11.732	4.197726042	2.794846515	37.28815995	-32.27545232	1697.89	4.6	Montsegur
20180825T013739.792805Z.jpg	MyProcessing_0065.tiff	14.415	4.650757206	3.099495278	37.28815995	-32.27541664	1697.55	5.1	Montsegur
20180825T013756.173723Z.jpg	MyProcessing_0066.tiff	14.4615	4.658554011	3.104289435	37.28815998	-32.27538114	1697.35	5.1	Montsegur
20180825T013812.343357Z.jpg	MyProcessing_0067.tiff	12.298	4.295685131	2.862872772	37.28815946	-32.27534528	1697.42	4.7	Montsegur
20180825T013828.559610Z.jpg	MyProcessing_0068.tiff	14.446	4.656811523	3.102122542	37.28815979	-32.27530993	1697.08	5.1	Montsegur
20180825T013845.233921Z.jpg	MyProcessing_0069.tiff	13.8624	4.565301445	3.036469808	37.28816012	-32.27527145	1697.01	5	Montsegur
20180825T014400.678444Z.jpg	MyProcessing_0070.tiff	12.2836	4.30158062	2.855601484	37.28813736	-32.2758968	1693.95	4.7	Montsegur
20180825T014416.665549Z.jpg	MyProcessing_0071.tiff	15.01	4.746056541	3.162625618	37.28813769	-32.2759327	1693.41	5.2	Montsegur
20180825T014432.955123Z.jpg	MyProcessing_0072.tiff	14.4615	4.662343178	3.101766525	37.28813722	-32.27597019	1694.23	5.1	Montsegur
20180825T014449.235565Z.jpg	MyProcessing_0073.tiff	13.2908	4.460914634	2.979389002	37.28813705	-32.27600565	1694.57	4.9	Montsegur
20180825T014505.217805Z.jpg	MyProcessing_0074.tiff	14.415	4.65	3.1	37.28813721	-32.27604103	1694.43	5.1	Montsegur
20180825T014521.206337Z.jpg	MyProcessing_0075.tiff	13.3206	4.464323089	2.98378942	37.28813754	-32.27607684	1694.43	4.9	Montsegur
20180825T014537.294186Z.jpg	MyProcessing_0076.tiff	13.3952	4.483103273	2.987930276	37.28813753	-32.27611255	1694.02	4.9	Montsegur
20180825T014556.990268Z.jpg	MyProcessing_0077.tiff	13.8624	4.55319403	3.044544096	37.28813754	-32.27615464	1694.5	5	Montsegur
20180825T014613.932752Z.jpg	MyProcessing_0078.tiff	12.2836	4.293605082	2.860905874	37.28813772	-32.27619217	1694.97	4.7	Montsegur
20180825T014629.864202Z.jpg	MyProcessing_0079.tiff	15.252	4.650385059	3.279728411	37.28813709	-32.27622788	1694.57	4.9	Montsegur
20180825T014919.750310Z.jpg	MyProcessing_0080.tiff	15.01	4.73810869	3.167930704	37.28811196	-32.27585764	1693.07	5.2	Montsegur
20180825T014939.534247Z.jpg	MyProcessing_0081.tiff	13.8624	4.556591079	3.042274314	37.28811246	-32.27581334	1694.02	5	Montsegur
20180825T014955.967770Z.jpg	MyProcessing_0082.tiff	13.3653	4.469079615	2.990615776	37.28811179	-32.27577783	1694.09	4.9	Montsegur
20180825T015015.554128Z.jpg	MyProcessing_0083.tiff	16.3183	4.935060682	3.306605744	37.28811431	-32.2757363	1694.9	5.4	Montsegur
20180825T015032.145112Z.jpg	MyProcessing_0084.tiff	13.8624	4.554706468	3.043533123	37.28811448	-32.27569931	1696.47	5	Montsegur
20180825T015048.561656Z.jpg	MyProcessing_0085.tiff	13.8624	4.565306733	3.03646629	37.28811213	-32.27566365	1696.26	5	Montsegur
20180825T015104.931939Z.jpg	MyProcessing_0086.tiff	13.9842	4.572553297	3.058291307	37.2881098	-32.27562595	1696.33	5	Montsegur
20180825T015121.853897Z.jpg	MyProcessing_0087.tiff	13.3653	4.464572368	2.993634977	37.28811146	-32.27559029	1696.33	4.9	Montsegur
20180825T015138.416348Z.jpg	MyProcessing_0088.tiff	13.9385	4.569319593	3.050454169	37.28811212	-32.27555196	1696.13	5	Montsegur
20180825T015154.892955Z.jpg	MyProcessing_0089.tiff	14.415	4.652271617	3.098486328	37.28811112	-32.27551595	1696.13	5.1	Montsegur
20180825T015211.327277Z.jpg	MyProcessing_0090.tiff	14.415	4.644702148	3.10353593	37.28811148	-32.27547799	1696.81	5.1	Montsegur
20180825T015227.899409Z.jpg	MyProcessing_0091.tiff	13.3206	4.463566167	2.984295404	37.28811179	-32.27544195	1697.35	4.9	Montsegur
20180825T015244.226274Z.jpg	MyProcessing_0092.tiff	13.908	4.567794081	3.044795749	37.28811196	-32.27540598	1697.28	5	Montsegur
20180825T015300.502311Z.jpg	MyProcessing_0093.tiff	13.2908	4.466592122	2.975601899	37.28811212	-32.27536849	1697.42	4.9	Montsegur
20180825T015316.672837Z.jpg	MyProcessing_0094.tiff	11.6901	4.179327731	2.797124502	37.28811114	-32.27533287	1697.08	4.6	Montsegur
20180825T015332.805765Z.jpg	MyProcessing_0095.tiff	13.8624	4.559621231	3.040252534	37.28811179	-32.27529732	1696.94	5	Montsegur
20180825T015349.225120Z.jpg	MyProcessing_0096.tiff	14.3685	4.642179017	3.095205925	37.28811179	-32.27526129	1696.94	5.1	Montsegur
20180825T015903.407439Z.jpg	MyProcessing_0097.tiff	16.1376	4.909794884	3.286817552	37.28808736	-32.27589966	1693.07	5.4	Montsegur
20180825T015923.602774Z.jpg	MyProcessing_0098.tiff	16.2197	4.935378945	3.286414312	37.2880874	-32.27594489	1693.21	5.4	Montsegur
20180825T015943.042454Z.jpg	MyProcessing_0099.tiff	14.4615	4.651754685	3.108826879	37.2880872	-32.27598623	1693.89	5.1	Montsegur
20180825T015959.727499Z.jpg	MyProcessing_0100.tiff	13.8928	4.574779357	3.036824056	37.28808753	-32.27602375	1694.16	5	Montsegur
20180825T020015.824317Z.jpg	MyProcessing_0101.tiff	13.8624	4.561136307	3.039242651	37.2880877	-32.27605952	1693.95	5	Montsegur
20180825T020036.012058Z.jpg	MyProcessing_0102.tiff	17.4251	5.118033808	3.404647303	37.28808788	-32.2761037	1693.14	5.6	Montsegur
20180825T020055.261212Z.jpg	MyProcessing_0103.tiff	12.2694	4.296065748	2.855961878	37.28808786	-32.27614605	1694.29	4.7	Montsegur
20180825T020110.948220Z.jpg	MyProcessing_0104.tiff	13.3056	4.466710761	2.978836265	37.28808737	-32.27617969	1694.57	4.9	Montsegur
20180825T020127.329171Z.jpg	MyProcessing_0105.tiff	12.2694	4.285457914	2.863031267	37.28808771	-32.27621819	1694.43	4.7	Montsegur
20180825T020418.543698Z.jpg	MyProcessing_0106.tiff	13.9385	4.582213094	3.041870754	37.28806329	-32.27586126	1693.28	5	Montsegur
20180825T020434.881390Z.jpg	MyProcessing_0107.tiff	13.8624	4.569469225	3.033700265	37.28806297	-32.27582593	1693.75	5	Montsegur
20180825T020451.465769Z.jpg	MyProcessing_0108.tiff	16.7668	5.016053466	3.342627847	37.28806279	-32.27578783	1693.89	5.5	Montsegur
20180825T020508.316718Z.jpg	MyProcessing_0109.tiff	15.01	4.742647833	3.164898708	37.28806365	-32.27575029	1695.85	5.2	Montsegur
20180825T020525.094620Z.jpg	MyProcessing_0110.tiff	11.193	4.092353919	2.735100684	37.28806345	-32.275715	1696.67	4.5	Montsegur
20180825T020541.670549Z.jpg	MyProcessing_0111.tiff	12.2265	4.278399152	2.857727754	37.28806379	-32.27567796	1696.19	4.7	Montsegur
20180825T020558.802030Z.jpg	MyProcessing_0112.tiff	14.446	4.663629702	3.09758727	37.28806197	-32.27564078	1695.65	5.1	Montsegur
20180825T020615.931980Z.jpg	MyProcessing_0113.tiff	12.341	4.28344664	2.881091102	37.28806211	-32.2756022	1694.84	4.7	Montsegur
20180825T020633.010504Z.jpg	MyProcessing_0114.tiff	15.0892	4.762968638	3.168024219	37.28806428	-32.27556476	1692.87	5.2	Montsegur
20180825T020652.913863Z.jpg	MyProcessing_0115.tiff	16.4008	4.939105839	3.320601043	37.28806415	-32.27552074	1694.5	5.4	Montsegur
20180825T020713.953349Z.jpg	MyProcessing_0116.tiff	16.2197	4.935758414	3.286161647	37.2880623	-32.27547429	1695.85	5.4	Montsegur
20180825T020731.498229Z.jpg	MyProcessing_0117.tiff	12.2694	4.293412888	2.85772655	37.28806281	-32.27543547	1697.35	4.7	Montsegur
20180825T020747.829527Z.jpg	MyProcessing_0118.tiff	12.2408	4.282429857	2.858377232	37.2880628	-32.27539913	1697.69	4.7	Montsegur
20180825T020804.146849Z.jpg	MyProcessing_0119.tiff	13.8624	4.555462687	3.043027888	37.28806264	-32.27536064	1697.08	5	Montsegur
20180825T020820.320238Z.jpg	MyProcessing_0120.tiff	13.8624	4.558486056	3.041009631	37.28806245	-32.27532481	1697.28	5	Montsegur
20180825T020836.644459Z.jpg	MyProcessing_0121.tiff	13.8624	4.55962142	3.040252408	37.28806213	-32.27528864	1697.35	5	Montsegur
20180825T020852.617169Z.jpg	MyProcessing_0122.tiff	14.415	4.649621305	3.100252484	37.28806262	-32.27525249	1697.35	5.1	Montsegur
20180825T021403.558454Z.jpg	MyProcessing_0123.tiff	15.01	4.748331735	3.161110225	37.28803871	-32.2759042	1692.8	5.2	Montsegur
20180825T021421.011281Z.jpg	MyProcessing_0124.tiff	14.9784	4.742273381	3.158485139	37.28803953	-32.27594484	1693	5.2	Montsegur
20180825T021437.958454Z.jpg	MyProcessing_0125.tiff	14.477	4.665144113	3.103226749	37.28803854	-32.2759826	1693.28	5.1	Montsegur
20180825T021456.906371Z.jpg	MyProcessing_0126.tiff	13.8624	4.566061815	3.035964155	37.28803954	-32.27602299	1693.75	5	Montsegur
20180825T021513.161582Z.jpg	MyProcessing_0127.tiff	13.832	4.558483791	3.034342259	37.28803887	-32.27606099	1693.82	5	Montsegur
20180825T021529.261127Z.jpg	MyProcessing_0128.tiff	13.3206	4.473031536	2.977980346	37.28803903	-32.27609669	1693.75	4.9	Montsegur
20180825T021545.758541Z.jpg	MyProcessing_0129.tiff	14.415	4.644702149	3.10353593	37.28803887	-32.27613267	1693.82	5.1	Montsegur
20180825T021602.507102Z.jpg	MyProcessing_0130.tiff	14.415	4.651892552	3.098738812	37.28803888	-32.27617023	1693.95	5.1	Montsegur
20180825T021618.455185Z.jpg	MyProcessing_0131.tiff	13.8928	4.572881356	3.038084507	37.28803854	-32.27620591	1694.02	5	Montsegur
20180825T021914.543412Z.jpg	MyProcessing_0132.tiff	10.7736	4.011672316	2.685563314	37.28801546	-32.27586398	1693.41	4.4	Montsegur
20180825T021930.781962Z.jpg	MyProcessing_0133.tiff	16.8505	5.016681716	3.358893579	37.28801416	-32.27582894	1693.21	5.5	Montsegur
20180825T021950.145694Z.jpg	MyProcessing_0134.tiff	13.8624	4.55357054	3.044292359	37.28801529	-32.27578731	1696.06	5	Montsegur
20180825T022006.572783Z.jpg	MyProcessing_0135.tiff	11.7739	4.195691188	2.806188414	37.28801562	-32.275749	1696.6	4.6	Montsegur
20180825T022023.197781Z.jpg	MyProcessing_0136.tiff	13.3206	4.467729812	2.981514228	37.28801594	-32.27571327	1695.92	4.9	Montsegur
20180825T022039.786500Z.jpg	MyProcessing_0137.tiff	13.8624	4.564166459	3.037224896	37.28801596	-32.27567529	1695.24	5	Montsegur
20180825T022056.274794Z.jpg	MyProcessing_0138.tiff	13.8928	4.564541833	3.043635158	37.28801528	-32.27563946	1694.5	5	Montsegur
20180825T022113.465243Z.jpg	MyProcessing_0139.tiff	11.234	4.092217619	2.745210799	37.28801492	-32.27560136	1694.77	4.5	Montsegur
20180825T022129.674990Z.jpg	MyProcessing_0140.tiff	9.325	3.73068767	2.49953918	37.2880159	-32.27556734	1692.94	4.1	Montsegur
20180825T022200.345940Z.jpg	MyProcessing_0141.tiff	14.0606	4.566435961	3.079119059	37.28801848	-32.27550135	1695.99	5	Montsegur
20180825T022216.775603Z.jpg	MyProcessing_0142.tiff	11.3436	4.11685455	2.755404609	37.28801627	-32.27546602	1696.94	4.5	Montsegur
20180825T022233.515252Z.jpg	MyProcessing_0143.tiff	15.0258	4.747046595	3.165294399	37.28801447	-32.27542697	1696.94	5.2	Montsegur
20180825T022250.058716Z.jpg	MyProcessing_0144.tiff	13.3206	4.457148655	2.988592266	37.28801443	-32.27539049	1697.28	4.9	Montsegur
20180825T022306.254489Z.jpg	MyProcessing_0145.tiff	16.8002	5.018327289	3.347768894	37.28801464	-32.27535229	1696.33	5.5	Montsegur
20180825T022322.555400Z.jpg	MyProcessing_0146.tiff	14.415	4.654927855	3.096718241	37.28801514	-32.27531598	1697.76	5.1	Montsegur
20180825T022339.177763Z.jpg	MyProcessing_0147.tiff	13.2908	4.472654619	2.971568594	37.28801381	-32.2752798	1698.03	4.9	Montsegur
20180825T022354.854876Z.jpg	MyProcessing_0148.tiff	15.5652	4.747091035	3.278892249	37.28801393	-32.27524331	1697.89	5.1	Montsegur
20180825T022908.512523Z.jpg	MyProcessing_0149.tiff	11.193	4.099162739	2.730557607	37.28799136	-32.27589751	1693.75	4.5	Montsegur
20180825T022925.337847Z.jpg	MyProcessing_0150.tiff	13.3504	4.480997709	2.979336493	37.28799169	-32.27593022	1691.71	4.9	Montsegur
20180825T022945.306946Z.jpg	MyProcessing_0151.tiff	17.4251	5.106675544	3.412219917	37.28799072	-32.27597055	1692.05	5.6	Montsegur
20180825T023002.362558Z.jpg	MyProcessing_0152.tiff	14.415	4.652270508	3.098487067	37.28799055	-32.27600823	1692.6	5.1	Montsegur
20180825T023019.465417Z.jpg	MyProcessing_0153.tiff	14.4926	4.666516333	3.105657189	37.28799037	-32.27604689	1692.87	5.1	Montsegur
20180825T023035.820709Z.jpg	MyProcessing_0154.tiff	14.446	4.654167685	3.103884728	37.28799087	-32.27608502	1693.21	5.1	Montsegur
20180825T023052.125638Z.jpg	MyProcessing_0155.tiff	13.8624	4.558106155	3.041263088	37.28799087	-32.27612084	1693.41	5	Montsegur
20180825T023108.119541Z.jpg	MyProcessing_0156.tiff	13.9385	4.57158667	3.04894143	37.28799087	-32.27615655	1693.41	5	Montsegur
20180825T023124.563231Z.jpg	MyProcessing_0157.tiff	14.446	4.655683207	3.102874349	37.28799104	-32.27619225	1693.34	5.1	Montsegur
20180825T023430.218736Z.jpg	MyProcessing_0158.tiff	20.295	5.506580407	3.685590421	37.28796396	-32.27585618	1692.12	6	Montsegur
20180825T023449.894149Z.jpg	MyProcessing_0159.tiff	13.7865	4.546511976	3.032324576	37.28796547	-32.27581601	1695.58	5	Montsegur
20180825T023506.419131Z.jpg	MyProcessing_0160.tiff	9.8688	3.834555097	2.573649289	37.2879666	-32.27577836	1696.6	4.2	Montsegur
20180825T023522.835817Z.jpg	MyProcessing_0161.tiff	12.2694	4.288863576	2.860757817	37.28796563	-32.27574316	1695.85	4.7	Montsegur
20180825T023539.317813Z.jpg	MyProcessing_0162.tiff	13.8624	4.563408921	3.037729083	37.28796563	-32.27570665	1695.38	5	Montsegur
20180825T023556.459784Z.jpg	MyProcessing_0163.tiff	13.8928	4.570236967	3.039842376	37.28796497	-32.27566529	1695.11	5	Montsegur
20180825T023612.964977Z.jpg	MyProcessing_0164.tiff	14.415	4.651514411	3.098990721	37.28796511	-32.27562978	1694.29	5.1	Montsegur
20180825T023629.819822Z.jpg	MyProcessing_0165.tiff	11.76	4.20037889	2.799747429	37.28796545	-32.27559163	1694.84	4.6	Montsegur
20180825T023646.201925Z.jpg	MyProcessing_0166.tiff	14.4926	4.663863027	3.107424021	37.28796529	-32.27555677	1693.82	5.1	Montsegur
20180825T023702.964056Z.jpg	MyProcessing_0167.tiff	16.269	4.926515151	3.302334307	37.28796665	-32.27551953	1695.31	5.4	Montsegur
20180825T023722.898847Z.jpg	MyProcessing_0168.tiff	13.908	4.571584971	3.042270916	37.28796531	-32.27547513	1696.53	5	Montsegur
20180825T023740.193379Z.jpg	MyProcessing_0169.tiff	14.415	4.650757576	3.099495032	37.28796546	-32.27543683	1697.21	5.1	Montsegur
20180825T023756.583487Z.jpg	MyProcessing_0170.tiff	12.2694	4.286970339	2.862021201	37.28796511	-32.27540098	1697.82	4.7	Montsegur
20180825T023812.986382Z.jpg	MyProcessing_0171.tiff	13.832	4.556970603	3.035349842	37.28796496	-32.27536531	1697.69	5	Montsegur
20180825T023829.230876Z.jpg	MyProcessing_0172.tiff	13.3206	4.467349428	2.981768096	37.28796497	-32.27532949	1698.23	4.9	Montsegur
20180825T023845.311165Z.jpg	MyProcessing_0173.tiff	13.3653	4.482724505	2.98151269	37.2879648	-32.27529363	1698.43	4.9	Montsegur
20180825T023901.632675Z.jpg	MyProcessing_0174.tiff	14.446	4.656824853	3.102113662	37.28796498	-32.27525582	1698.43	5.1	Montsegur
20180825T024416.974099Z.jpg	MyProcessing_0175.tiff	10.7869	4.02286238	2.681399208	37.28794152	-32.27590186	1694.9	4.4	Montsegur
20180825T024433.590142Z.jpg	MyProcessing_0176.tiff	12.298	4.299846398	2.860102167	37.28794252	-32.27593893	1692.8	4.7	Montsegur
20180825T024453.841698Z.jpg	MyProcessing_0177.tiff	15.105	4.746890636	3.182083001	37.28794204	-32.27598266	1692.26	5.2	Montsegur
20180825T024510.442484Z.jpg	MyProcessing_0178.tiff	12.2836	4.286068602	2.865936396	37.28794139	-32.27601914	1692.66	4.7	Montsegur
20180825T024526.482589Z.jpg	MyProcessing_0179.tiff	14.446	4.661739555	3.098843217	37.287942	-32.27605441	1691.92	5.1	Montsegur
20180825T024543.242900Z.jpg	MyProcessing_0180.tiff	16.1704	4.928324873	3.281114865	37.2879417	-32.27609272	1692.12	5.4	Montsegur
20180825T024559.885425Z.jpg	MyProcessing_0181.tiff	12.3552	4.297251185	2.875140286	37.28794121	-32.27612873	1693	4.7	Montsegur
20180825T024615.821744Z.jpg	MyProcessing_0182.tiff	13.8928	4.559244533	3.047171499	37.28794121	-32.27616509	1692.94	5	Montsegur
20180825T024632.117498Z.jpg	MyProcessing_0183.tiff	14.446	4.654165649	3.103886086	37.28794153	-32.27620171	1692.87	5.1	Montsegur
20180825T024945.308046Z.jpg	MyProcessing_0184.tiff	13.8624	4.559621231	3.040252534	37.28791832	-32.27582782	1695.45	5	Montsegur
20180825T025002.143474Z.jpg	MyProcessing_0185.tiff	11.234	4.106587324	2.735604802	37.28791745	-32.27578933	1695.72	4.5	Montsegur
20180825T025018.924841Z.jpg	MyProcessing_0186.tiff	13.2759	4.462933096	2.974702895	37.28791763	-32.27575378	1695.31	4.9	Montsegur
20180825T025035.014074Z.jpg	MyProcessing_0187.tiff	13.8928	4.56037858	3.046413748	37.28791645	-32.27571748	1695.11	5	Montsegur
20180825T025051.751257Z.jpg	MyProcessing_0188.tiff	13.8928	4.572499377	3.038338303	37.28791596	-32.2756791	1694.9	5	Montsegur
20180825T025107.988523Z.jpg	MyProcessing_0189.tiff	13.9385	4.571208354	3.049193762	37.28791679	-32.2756428	1695.04	5	Montsegur
20180825T025123.779773Z.jpg	MyProcessing_0190.tiff	14.4615	4.650608865	3.109592834	37.28791679	-32.27560665	1695.04	5.1	Montsegur
20180825T025140.504553Z.jpg	MyProcessing_0191.tiff	10.8138	4.02854643	2.684293253	37.28791713	-32.27557045	1694.29	4.4	Montsegur
20180825T025159.801963Z.jpg	MyProcessing_0192.tiff	16.1048	4.913562687	3.277621763	37.2879178	-32.27552853	1695.52	5.4	Montsegur
20180825T025216.716811Z.jpg	MyProcessing_0193.tiff	14.415	4.653787879	3.097476803	37.28791696	-32.27549047	1696.4	5.1	Montsegur
20180825T025233.318050Z.jpg	MyProcessing_0194.tiff	15.01	4.739243295	3.167172282	37.28791696	-32.27545447	1697.08	5.2	Montsegur
20180825T025249.106556Z.jpg	MyProcessing_0195.tiff	13.832	4.551292653	3.039136583	37.28791712	-32.27541869	1698.16	5	Montsegur
20180825T025307.644007Z.jpg	MyProcessing_0196.tiff	13.8928	4.56	3.046666667	37.28791697	-32.27537878	1698.5	5	Montsegur
20180825T025323.385737Z.jpg	MyProcessing_0197.tiff	13.908	4.568555804	3.044288085	37.28791696	-32.27534296	1698.57	5	Montsegur
20180825T025339.366732Z.jpg	MyProcessing_0198.tiff	14.446	4.667441292	3.095057677	37.28791699	-32.27530709	1698.84	5.1	Montsegur
20180825T025358.386461Z.jpg	MyProcessing_0199.tiff	13.2908	4.462040193	2.978637445	37.2879168	-32.27526521	1699.25	4.9	Montsegur
20180825T025902.151666Z.jpg	MyProcessing_0200.tiff	14.446	4.659848485	3.100100797	37.28789237	-32.27586823	1694.7	5.1	Montsegur
20180825T025918.903112Z.jpg	MyProcessing_0201.tiff	13.3056	4.467847328	2.978078484	37.2878932	-32.27590403	1694.84	4.9	Montsegur
20180825T025935.336561Z.jpg	MyProcessing_0202.tiff	11.234	4.105451024	2.736361958	37.28789303	-32.27594117	1694.23	4.5	Montsegur
20180825T025951.465226Z.jpg	MyProcessing_0203.tiff	13.8928	4.561891018	3.045403747	37.28789318	-32.27597673	1693.14	5	Montsegur
20180825T030010.408776Z.jpg	MyProcessing_0204.tiff	15.0575	4.755	3.166666667	37.28789288	-32.27601937	1692.46	5.2	Montsegur
20180825T030026.799704Z.jpg	MyProcessing_0205.tiff	13.8774	4.565805243	3.03942005	37.28789301	-32.27605574	1692.46	5	Montsegur
20180825T030045.690107Z.jpg	MyProcessing_0206.tiff	14.4615	4.661964373	3.102018558	37.28789204	-32.27609836	1692.26	5.1	Montsegur
20180825T030104.882923Z.jpg	MyProcessing_0207.tiff	13.8471	4.559730741	3.036824056	37.28789253	-32.27614141	1692.33	5	Montsegur
20180825T030121.426184Z.jpg	MyProcessing_0208.tiff	13.8624	4.570989778	3.032691096	37.2878927	-32.27617786	1692.33	5	Montsegur
20180825T030137.219152Z.jpg	MyProcessing_0209.tiff	14.415	4.65530044	3.096470397	37.28789287	-32.27621338	1692.33	5.1	Montsegur
20180825T030444.546623Z.jpg	MyProcessing_0210.tiff	13.8168	4.547266833	3.038484546	37.28786898	-32.2758283	1694.84	5	Montsegur
20180825T030500.540594Z.jpg	MyProcessing_0211.tiff	13.8168	4.553700375	3.034191726	37.28786912	-32.27579282	1694.84	5	Montsegur
20180825T030516.421705Z.jpg	MyProcessing_0212.tiff	13.3952	4.473258171	2.994506351	37.28786845	-32.27575729	1695.04	4.9	Montsegur
20180825T030532.197726Z.jpg	MyProcessing_0213.tiff	12.2265	4.280288971	2.856466019	37.28786779	-32.27572129	1694.9	4.7	Montsegur
20180825T030548.079477Z.jpg	MyProcessing_0214.tiff	13.9385	4.579176002	3.043888244	37.28786828	-32.27568661	1693.89	5	Montsegur
20180825T030604.429129Z.jpg	MyProcessing_0215.tiff	15.01	4.745682091	3.16287516	37.28786862	-32.27565086	1694.77	5.2	Montsegur
20180825T030620.939730Z.jpg	MyProcessing_0216.tiff	7.5488	3.35396633	2.250708343	37.28786796	-32.27561491	1695.31	3.7	Montsegur
20180825T030637.138549Z.jpg	MyProcessing_0217.tiff	16.9008	5.03393228	3.35737532	37.2878685	-32.2755808	1693.21	5.5	Montsegur
20180825T030656.123633Z.jpg	MyProcessing_0218.tiff	16.2526	4.925924138	3.299401198	37.28786881	-32.2755388	1695.11	5.4	Montsegur
20180825T030712.047369Z.jpg	MyProcessing_0219.tiff	13.908	4.563248819	3.047828543	37.28786829	-32.27550299	1696.67	5	Montsegur
20180825T030728.350416Z.jpg	MyProcessing_0220.tiff	14.384	4.656831538	3.088795436	37.28786766	-32.275467	1697.48	5.1	Montsegur
20180825T030744.493745Z.jpg	MyProcessing_0221.tiff	13.8624	4.555076003	3.043286213	37.28786747	-32.275431	1698.43	5	Montsegur
20180825T030800.934304Z.jpg	MyProcessing_0222.tiff	13.8624	4.56493137	3.036715971	37.28786781	-32.27539333	1698.77	5	Montsegur
20180825T030819.720745Z.jpg	MyProcessing_0223.tiff	13.3504	4.47	2.986666667	37.28786779	-32.27535296	1699.32	4.9	Montsegur
20180825T030836.003871Z.jpg	MyProcessing_0224.tiff	13.8624	4.553567339	3.044294499	37.28786761	-32.27531466	1699.59	5	Montsegur
20180825T030852.180396Z.jpg	MyProcessing_0225.tiff	13.8624	4.555078456	3.043284575	37.28786762	-32.27527916	1699.79	5	Montsegur
20180825T030907.597468Z.jpg	MyProcessing_0226.tiff	13.2908	4.46924173	2.973837801	37.28786763	-32.27524518	1699.86	4.9	Montsegur
20180825T031357.201249Z.jpg	MyProcessing_0227.tiff	14.415	4.656066536	3.095960912	37.28784438	-32.27586717	1694.02	5.1	Montsegur
20180825T031413.507421Z.jpg	MyProcessing_0228.tiff	14.415	4.644325116	3.103787879	37.2878452	-32.27590308	1693.61	5.1	Montsegur
20180825T031429.969203Z.jpg	MyProcessing_0229.tiff	12.2694	4.297963405	2.8547009	37.28784437	-32.27593955	1694.43	4.7	Montsegur
20180825T031445.856443Z.jpg	MyProcessing_0230.tiff	11.193	4.103708738	2.727532755	37.28784434	-32.27597402	1693.82	4.5	Montsegur
20180825T031505.188909Z.jpg	MyProcessing_0231.tiff	14.994	4.748428503	3.157676269	37.28784402	-32.27601643	1692.39	5.2	Montsegur
20180825T031521.641025Z.jpg	MyProcessing_0232.tiff	14.9784	4.741892215	3.158739026	37.28784354	-32.27605306	1692.19	5.2	Montsegur
20180825T031537.993889Z.jpg	MyProcessing_0233.tiff	13.8928	4.57060289	3.039599006	37.28784387	-32.27608974	1692.26	5	Montsegur
20180825T031553.590501Z.jpg	MyProcessing_0234.tiff	13.9232	4.579317219	3.040453267	37.28784369	-32.27612609	1692.05	5	Montsegur
20180825T031610.199547Z.jpg	MyProcessing_0235.tiff	14.446	4.657195211	3.10186697	37.28784354	-32.27616221	1691.85	5.1	Montsegur
20180825T031626.430789Z.jpg	MyProcessing_0236.tiff	13.908	4.56514172	3.046564784	37.28784374	-32.27620018	1691.92	5	Montsegur
20180825T031941.995655Z.jpg	MyProcessing_0237.tiff	16.7334	5.003949275	3.344038694	37.28781996	-32.27582679	1693.28	5.5	Montsegur
20180825T031959.405861Z.jpg	MyProcessing_0238.tiff	13.8928	4.564916646	3.043385253	37.28781931	-32.27578726	1694.7	5	Montsegur
20180825T032018.541593Z.jpg	MyProcessing_0239.tiff	13.3206	4.462809246	2.984801561	37.2878183	-32.275745	1694.84	4.9	Montsegur
20180825T032034.722878Z.jpg	MyProcessing_0240.tiff	14.415	4.641306998	3.105806189	37.2878186	-32.27570933	1694.57	5.1	Montsegur
20180825T032052.905495Z.jpg	MyProcessing_0241.tiff	15.01	4.732067894	3.171974777	37.28781931	-32.27566947	1694.63	5.2	Montsegur
20180825T032109.401303Z.jpg	MyProcessing_0242.tiff	13.8624	4.564921544	3.036722508	37.28781913	-32.27563359	1695.45	5	Montsegur
20180825T032126.396748Z.jpg	MyProcessing_0243.tiff	13.8928	4.565681535	3.042875394	37.28781876	-32.27559565	1695.99	5	Montsegur
20180825T032143.108387Z.jpg	MyProcessing_0244.tiff	14.446	4.654545455	3.103632813	37.28781863	-32.2755578	1696.26	5.1	Montsegur
20180825T032159.921990Z.jpg	MyProcessing_0245.tiff	13.832	4.551669158	3.038885192	37.28781879	-32.27552003	1697.01	5	Montsegur
20180825T032215.984775Z.jpg	MyProcessing_0246.tiff	14.931	4.726888942	3.158737212	37.28781899	-32.2754845	1697.62	5.2	Montsegur
20180825T032232.244853Z.jpg	MyProcessing_0247.tiff	13.832	4.554318465	3.037117432	37.28781896	-32.27544919	1698.5	5	Montsegur
20180825T032248.737019Z.jpg	MyProcessing_0248.tiff	13.2759	4.459159664	2.977220149	37.28781865	-32.27541366	1699.18	4.9	Montsegur
20180825T032305.574817Z.jpg	MyProcessing_0249.tiff	13.8168	4.55332002	3.034445183	37.28781865	-32.27537565	1699.52	5	Montsegur
20180825T032321.967060Z.jpg	MyProcessing_0250.tiff	13.2759	4.467103923	2.971925487	37.28781896	-32.2753403	1699.86	4.9	Montsegur
20180825T032339.806024Z.jpg	MyProcessing_0251.tiff	14.446	4.665158924	3.096571893	37.28781865	-32.27529997	1700.13	5.1	Montsegur
20180825T032355.727801Z.jpg	MyProcessing_0252.tiff	13.8928	4.568330842	3.041110743	37.28781898	-32.27526443	1700.4	5	Montsegur
20180825T032851.355762Z.jpg	MyProcessing_0253.tiff	12.3123	4.297025668	2.865307529	37.2877969	-32.27586351	1694.36	4.7	Montsegur
20180825T032907.648919Z.jpg	MyProcessing_0254.tiff	13.8624	4.556591079	3.042274314	37.28779704	-32.27589919	1694.16	5	Montsegur
20180825T032924.578213Z.jpg	MyProcessing_0255.tiff	14.415	4.648107448	3.101262215	37.28779671	-32.27593687	1693.95	5.1	Montsegur
20180825T032941.719235Z.jpg	MyProcessing_0256.tiff	12.2408	4.288482759	2.854342827	37.28779687	-32.2759747	1694.23	4.7	Montsegur
20180825T032958.653229Z.jpg	MyProcessing_0257.tiff	12.2265	4.286726838	2.852176138	37.28779718	-32.27601221	1693.07	4.7	Montsegur
20180825T033015.195379Z.jpg	MyProcessing_0258.tiff	14.446	4.660606061	3.099596879	37.28779653	-32.27604769	1692.19	5.1	Montsegur
20180825T033031.086036Z.jpg	MyProcessing_0259.tiff	14.415	4.646591742	3.102273839	37.28779704	-32.27608354	1691.85	5.1	Montsegur
20180825T033047.528137Z.jpg	MyProcessing_0260.tiff	13.8928	4.563029397	3.044643983	37.28779688	-32.27612137	1691.92	5	Montsegur
20180825T033104.071151Z.jpg	MyProcessing_0261.tiff	13.8471	4.55255611	3.041609959	37.28779686	-32.2761572	1691.85	5	Montsegur
20180825T033122.667688Z.jpg	MyProcessing_0262.tiff	13.2759	4.459532045	2.976971545	37.2877972	-32.27620004	1691.85	4.9	Montsegur
20180825T033436.830677Z.jpg	MyProcessing_0263.tiff	12.2408	4.29	2.853333333	37.28777196	-32.27583015	1694.23	4.7	Montsegur
20180825T033455.889630Z.jpg	MyProcessing_0264.tiff	14.415	4.651893477	3.098738196	37.28777129	-32.27578831	1694.43	5.1	Montsegur
20180825T033511.630366Z.jpg	MyProcessing_0265.tiff	12.2265	4.281424025	2.855708738	37.28777163	-32.27575262	1694.97	4.7	Montsegur
20180825T033527.918268Z.jpg	MyProcessing_0266.tiff	13.3206	4.470378846	2.979747458	37.28777212	-32.27571665	1694.84	4.9	Montsegur
20180825T033544.807038Z.jpg	MyProcessing_0267.tiff	13.7865	4.547646618	3.031568008	37.28777212	-32.275681	1695.04	5	Montsegur
20180825T033601.905281Z.jpg	MyProcessing_0268.tiff	13.3206	4.465085004	2.983280271	37.28777179	-32.27564312	1695.72	4.9	Montsegur
20180825T033618.394745Z.jpg	MyProcessing_0269.tiff	13.8928	4.572505609	3.038334162	37.28777197	-32.2756051	1696.13	5	Montsegur
20180825T033634.341913Z.jpg	MyProcessing_0270.tiff	14.446	4.65302439	3.104647384	37.28777213	-32.27556943	1696.81	5.1	Montsegur
20180825T033650.607135Z.jpg	MyProcessing_0271.tiff	13.8928	4.560756972	3.046160996	37.28777197	-32.27553396	1697.42	5	Montsegur
20180825T033707.065407Z.jpg	MyProcessing_0272.tiff	13.3206	4.463566167	2.984295404	37.2877723	-32.27549867	1698.23	4.9	Montsegur
20180825T033724.064963Z.jpg	MyProcessing_0273.tiff	13.832	4.551296988	3.039133688	37.28777229	-32.27546084	1698.84	5	Montsegur
20180825T033740.568094Z.jpg	MyProcessing_0274.tiff	12.2408	4.288104956	2.854594308	37.28777181	-32.27542349	1699.66	4.7	Montsegur
20180825T033756.878922Z.jpg	MyProcessing_0275.tiff	13.3653	4.473628296	2.987574987	37.28777164	-32.27538764	1699.93	4.9	Montsegur
20180825T033813.111012Z.jpg	MyProcessing_0276.tiff	13.8168	4.545377711	3.039747382	37.28777213	-32.27535216	1700.2	5	Montsegur
20180825T033831.699804Z.jpg	MyProcessing_0277.tiff	13.8624	4.558487562	3.041008626	37.28777213	-32.27531195	1700.54	5	Montsegur
20180825T033847.481940Z.jpg	MyProcessing_0278.tiff	13.8928	4.570995261	3.039338089	37.28777196	-32.27527598	1700.81	5	Montsegur
20180825T033919.539609Z.jpg	MyProcessing_0279.tiff	27.4365	5.843191799	4.695464558	37.28776322	-32.27523515	1702.1	5.6	Montsegur
20180825T034353.377735Z.jpg	MyProcessing_0280.tiff	13.3206	4.477955759	2.974705584	37.28774804	-32.27587022	1694.57	4.9	Montsegur
20180825T034412.182549Z.jpg	MyProcessing_0281.tiff	14.3994	4.647474921	3.09832764	37.28774803	-32.27591016	1694.16	5.1	Montsegur
20180825T034427.435591Z.jpg	MyProcessing_0282.tiff	13.8928	4.564923997	3.043380352	37.28774838	-32.27594604	1694.36	5	Montsegur
20180825T034446.626731Z.jpg	MyProcessing_0283.tiff	13.2908	4.471516539	2.972324911	37.2877482	-32.27598767	1694.16	4.9	Montsegur
20180825T034502.498214Z.jpg	MyProcessing_0284.tiff	13.3504	4.485173116	2.976562923	37.28774886	-32.27602257	1693.07	4.9	Montsegur
20180825T034521.237927Z.jpg	MyProcessing_0285.tiff	15.0416	4.764249401	3.157181485	37.28774836	-32.27606246	1692.05	5.2	Montsegur
20180825T034537.579063Z.jpg	MyProcessing_0286.tiff	14.4303	4.654269993	3.100443254	37.28774802	-32.27609772	1691.65	5.1	Montsegur
20180825T034553.874806Z.jpg	MyProcessing_0287.tiff	14.446	4.658705739	3.100861229	37.28774771	-32.2761359	1691.65	5.1	Montsegur
20180825T034610.079164Z.jpg	MyProcessing_0288.tiff	14.415	4.652271617	3.098486328	37.28774805	-32.27617186	1691.51	5.1	Montsegur
20180825T034626.015458Z.jpg	MyProcessing_0289.tiff	13.8471	4.554818046	3.040099486	37.2877482	-32.27620773	1691.17	5	Montsegur
20180825T201406.763473Z.jpg	MyProcessing_0000.tiff	14.7264	3.114954486	4.72764532	37.29042397	-32.28125448	1728.3	5.1	Sapin
20180825T201422.506421Z.jpg	MyProcessing_0001.tiff	13.5447	2.990321925	4.52951232	37.29039665	-32.28125862	1728.77	4.9	Sapin
20180825T201438.100968Z.jpg	MyProcessing_0002.tiff	14.6481	3.107818448	4.713306213	37.29036781	-32.28126031	1728.77	5.1	Sapin
20180825T201453.995612Z.jpg	MyProcessing_0003.tiff	13.4994	2.979617468	4.530581575	37.29033964	-32.28125816	1728.91	4.9	Sapin
20180825T201512.772582Z.jpg	MyProcessing_0004.tiff	13.5447	2.981956375	4.542219368	37.290307	-32.28125733	1728.57	4.9	Sapin
20180825T201528.136063Z.jpg	MyProcessing_0005.tiff	12.4845	2.867254764	4.354164882	37.29027863	-32.28125785	1728.03	4.7	Sapin
20180825T201543.649337Z.jpg	MyProcessing_0006.tiff	12.4124	2.859095726	4.341372655	37.29025265	-32.28125766	1726.94	4.7	Sapin
20180825T201602.113815Z.jpg	MyProcessing_0007.tiff	16.4171	3.28781807	4.993311567	37.29022095	-32.28125733	1725.38	5.4	Sapin
20180825T201617.581708Z.jpg	MyProcessing_0008.tiff	14.0448	3.048785513	4.606686808	37.290192	-32.28125732	1724.91	5	Sapin
20180825T201635.938860Z.jpg	MyProcessing_0009.tiff	14.0752	3.045245195	4.622025189	37.29015928	-32.28125667	1724.43	5	Sapin
20180825T201651.909071Z.jpg	MyProcessing_0010.tiff	14.6792	3.110630279	4.719043629	37.29013045	-32.28125667	1723.82	5.1	Sapin
20180825T201710.018737Z.jpg	MyProcessing_0011.tiff	14.57	3.102168596	4.696714427	37.29009818	-32.281257	1723.34	5.1	Sapin
20180825T201728.680376Z.jpg	MyProcessing_0012.tiff	14.6481	3.11011713	4.709822616	37.29006631	-32.28125664	1722.8	5.1	Sapin
20180825T201743.895292Z.jpg	MyProcessing_0013.tiff	13.4398	2.975788491	4.516382814	37.29003769	-32.28125648	1722.46	4.9	Sapin
20180825T201802.755585Z.jpg	MyProcessing_0014.tiff	11.4258	2.742916283	4.165566433	37.29000578	-32.2812565	1721.58	4.5	Sapin
20180825T201817.971796Z.jpg	MyProcessing_0015.tiff	11.3984	2.739381443	4.160939335	37.28997762	-32.28125679	1720.49	4.5	Sapin
20180825T201833.240423Z.jpg	MyProcessing_0016.tiff	15.1364	3.161920985	4.787089895	37.28995085	-32.28125663	1719.34	5.2	Sapin
20180825T201848.810424Z.jpg	MyProcessing_0017.tiff	9.0036	2.432950207	3.700692259	37.28992481	-32.28125661	1717.1	4	Sapin
20180825T201904.140019Z.jpg	MyProcessing_0018.tiff	10.8402	2.67774163	4.048262116	37.2898967	-32.281256	1714.39	4.4	Sapin
20180825T201922.987741Z.jpg	MyProcessing_0019.tiff	15.1996	3.169564315	4.79548559	37.2898648	-32.28125581	1711.47	5.2	Sapin
20180825T201938.994248Z.jpg	MyProcessing_0020.tiff	16.3513	3.287280296	4.974111888	37.28983454	-32.28125616	1710.04	5.4	Sapin
20180825T201957.910544Z.jpg	MyProcessing_0021.tiff	16.434	3.292163077	4.991854782	37.289801	-32.28125633	1711.6	5.4	Sapin
20180825T202013.820513Z.jpg	MyProcessing_0022.tiff	9.9072	2.553939394	3.879183674	37.28977203	-32.28125563	1711.53	4.2	Sapin
20180825T202029.677457Z.jpg	MyProcessing_0023.tiff	11.872	2.800867522	4.238686731	37.28974268	-32.28125549	1709.84	4.6	Sapin
20180825T202044.942187Z.jpg	MyProcessing_0024.tiff	14.0448	3.048017943	4.60784689	37.28971567	-32.28125582	1708.14	5	Sapin
20180825T202103.819835Z.jpg	MyProcessing_0025.tiff	15.1996	3.170576309	4.793954952	37.28968032	-32.2812555	1707.19	5.2	Sapin
20180825T202122.306965Z.jpg	MyProcessing_0026.tiff	9.0036	2.435185108	3.697295934	37.2896472	-32.28125515	1706.99	4	Sapin
20180825T202138.542728Z.jpg	MyProcessing_0027.tiff	11.371	2.739843029	4.150237763	37.28961901	-32.28125432	1706.51	4.5	Sapin
20180825T202154.126440Z.jpg	MyProcessing_0028.tiff	17.018	3.344767652	5.087946838	37.28959048	-32.28125417	1705.09	5.5	Sapin
20180825T202209.456270Z.jpg	MyProcessing_0029.tiff	9.868500001	2.551151791	3.868252777	37.28956334	-32.28125482	1704.27	4.2	Sapin
20180825T202225.230772Z.jpg	MyProcessing_0030.tiff	13.4398	2.979835118	4.51024955	37.28953454	-32.28125547	1702.64	4.9	Sapin
20180825T202616.731755Z.jpg	MyProcessing_0031.tiff	19.7106	4.000401244	4.927155752	37.2895051	-32.28122719	1701.69	4.7	Sapin
20180825T203654.910275Z.jpg	MyProcessing_0032.tiff	13.8775	3.050733929	4.548905385	37.29042125	-32.28119933	1728.64	4.9	Sapin
20180825T203710.456367Z.jpg	MyProcessing_0033.tiff	14.8522	3.141561435	4.727649072	37.29038977	-32.28119371	1728.3	5.1	Sapin
20180825T203725.848299Z.jpg	MyProcessing_0034.tiff	15.9084	3.24187373	4.907162131	37.29035966	-32.28119226	1728.37	5.3	Sapin
20180825T203741.441625Z.jpg	MyProcessing_0035.tiff	14.1215	3.058271175	4.617478043	37.29032847	-32.28119292	1728.5	5	Sapin
20180825T203757.134440Z.jpg	MyProcessing_0036.tiff	14.1372	3.054963504	4.627616658	37.29030032	-32.28119539	1728.43	5	Sapin
20180825T203812.918704Z.jpg	MyProcessing_0037.tiff	12.9356	2.922681197	4.425936025	37.29027049	-32.28119521	1728.16	4.8	Sapin
20180825T203828.741536Z.jpg	MyProcessing_0038.tiff	11.371	2.742895418	4.145619234	37.29024185	-32.28119372	1727.48	4.5	Sapin
20180825T203844.564748Z.jpg	MyProcessing_0039.tiff	11.371	2.742921742	4.145579447	37.29021384	-32.28119424	1726.26	4.5	Sapin
20180825T203900.132874Z.jpg	MyProcessing_0040.tiff	13.5447	2.985002538	4.537584082	37.2901868	-32.2811952	1724.97	4.9	Sapin
20180825T203918.052638Z.jpg	MyProcessing_0041.tiff	14.6792	3.110107247	4.719837238	37.29015413	-32.28119562	1724.02	5.1	Sapin
20180825T203933.838161Z.jpg	MyProcessing_0042.tiff	15.7624	3.232377062	4.87641129	37.29012538	-32.28119625	1723.48	5.3	Sapin
20180825T203952.675175Z.jpg	MyProcessing_0043.tiff	14.1066	3.055938072	4.616127574	37.29009273	-32.28119641	1722.94	5	Sapin
20180825T204010.958289Z.jpg	MyProcessing_0044.tiff	14.03	3.050550551	4.599169812	37.29006109	-32.28119592	1722.12	5	Sapin
20180825T204026.638523Z.jpg	MyProcessing_0045.tiff	13.4849	2.9872226	4.514193217	37.29003273	-32.28119611	1721.31	4.9	Sapin
20180825T204041.825383Z.jpg	MyProcessing_0046.tiff	12.3552	2.863122003	4.315289389	37.29000593	-32.28119644	1720.49	4.7	Sapin
20180825T204057.249050Z.jpg	MyProcessing_0047.tiff	11.844	2.803631417	4.224521073	37.28997775	-32.2811966	1719.27	4.6	Sapin
20180825T204112.675726Z.jpg	MyProcessing_0048.tiff	11.3162	2.738769488	4.131855583	37.28995143	-32.28119611	1717.98	4.5	Sapin
20180825T204128.590290Z.jpg	MyProcessing_0049.tiff	7.227	2.187476766	3.303806519	37.28992329	-32.28119614	1715.95	3.6	Sapin
20180825T204143.705220Z.jpg	MyProcessing_0050.tiff	10.8272	2.677256017	4.044140692	37.2898969	-32.28119612	1713.3	4.4	Sapin
20180825T204528.689765Z.jpg	MyProcessing_0051.tiff	12.341	2.871265597	4.298104645	37.28984708	-32.28120295	1709.97	4.7	Sapin
20180825T204547.750731Z.jpg	MyProcessing_0052.tiff	13.4849	2.990051012	4.509923058	37.28981668	-32.28119527	1708.07	4.9	Sapin
20180825T204603.243267Z.jpg	MyProcessing_0053.tiff	13.455	2.990545145	4.499179697	37.28978942	-32.28119248	1706.17	4.9	Sapin
20180825T204622.164439Z.jpg	MyProcessing_0054.tiff	15.2477	3.17466145	4.802937334	37.28975616	-32.28119349	1704.34	5.2	Sapin
20180825T204638.112765Z.jpg	MyProcessing_0055.tiff	15.1843	3.164725644	4.797983051	37.28972719	-32.28119462	1703.46	5.2	Sapin
20180825T204654.259113Z.jpg	MyProcessing_0056.tiff	11.8863	2.805165971	4.237289387	37.28969858	-32.28119526	1702.78	4.6	Sapin
20180825T204712.746661Z.jpg	MyProcessing_0057.tiff	15.1843	3.167803006	4.793322051	37.28966572	-32.28119493	1701.96	5.2	Sapin
20180825T204728.630250Z.jpg	MyProcessing_0058.tiff	15.1843	3.174410634	4.783344611	37.28963721	-32.28119547	1700.88	5.2	Sapin
20180825T204747.010332Z.jpg	MyProcessing_0059.tiff	13.41	2.981106383	4.498329907	37.28960527	-32.28119525	1699.25	4.9	Sapin
20180825T204803.351439Z.jpg	MyProcessing_0060.tiff	14.1527	3.067452579	4.613828457	37.28957469	-32.28119544	1697.76	5	Sapin
20180825T204819.418785Z.jpg	MyProcessing_0061.tiff	12.1688	2.873718111	4.234514149	37.2895481	-32.28120039	1696.06	4.6	Sapin
20180825T205718.075630Z.jpg	MyProcessing_0062.tiff	25.68	5.354997601	4.795520356	37.29044719	-32.28115354	1728.77	4.9	Sapin
20180825T205753.187191Z.jpg	MyProcessing_0063.tiff	15.2801	3.196400897	4.780407869	37.29039927	-32.28113419	1728.16	5.2	Sapin
20180825T205808.583353Z.jpg	MyProcessing_0064.tiff	16.3184	3.285473359	4.966833761	37.29036674	-32.28113004	1728.3	5.4	Sapin
20180825T205824.247610Z.jpg	MyProcessing_0065.tiff	14.539	3.102910131	4.685601383	37.29033758	-32.28113136	1728.43	5.1	Sapin
20180825T205840.195895Z.jpg	MyProcessing_0066.tiff	13.41	2.975485189	4.506828012	37.29030742	-32.28113286	1728.3	4.9	Sapin
20180825T205856.106992Z.jpg	MyProcessing_0067.tiff	11.3162	2.737227484	4.134183245	37.29027861	-32.28113337	1727.76	4.5	Sapin
20180825T205912.303609Z.jpg	MyProcessing_0068.tiff	12.3552	2.860302008	4.319543869	37.29025026	-32.28113338	1726.33	4.7	Sapin
20180825T205928.151079Z.jpg	MyProcessing_0069.tiff	15.1048	3.163145058	4.775247333	37.29022158	-32.28113383	1725.31	5.2	Sapin
20180825T205943.896993Z.jpg	MyProcessing_0070.tiff	11.7738	2.800294438	4.204486442	37.29019245	-32.28113505	1724.77	4.6	Sapin
20180825T205959.582815Z.jpg	MyProcessing_0071.tiff	12.3697	2.866943604	4.314594812	37.29016595	-32.28113585	1723.68	4.7	Sapin
20180825T210015.620226Z.jpg	MyProcessing_0072.tiff	14.539	3.100858124	4.688702101	37.29013772	-32.28113469	1722.26	5.1	Sapin
20180825T210030.905982Z.jpg	MyProcessing_0073.tiff	13.9536	3.03754503	4.593709677	37.29010924	-32.28113505	1721.17	5	Sapin
20180825T210049.688927Z.jpg	MyProcessing_0074.tiff	13.9536	3.036508678	4.595277498	37.2900766	-32.28113651	1720.36	5	Sapin
20180825T210105.368770Z.jpg	MyProcessing_0075.tiff	14.539	3.104680294	4.682929841	37.29004791	-32.28113602	1719.14	5.1	Sapin
20180825T210124.094698Z.jpg	MyProcessing_0076.tiff	14.539	3.106702685	4.679881364	37.29001589	-32.28113505	1717.91	5.1	Sapin
20180825T210139.824162Z.jpg	MyProcessing_0077.tiff	14.508	3.094221204	4.688740411	37.28998775	-32.28113534	1716.96	5.1	Sapin
20180825T210158.348746Z.jpg	MyProcessing_0078.tiff	14.03	3.048497997	4.602266432	37.28995392	-32.28113572	1715.34	5	Sapin
20180825T210216.882437Z.jpg	MyProcessing_0079.tiff	13.9995	3.051306818	4.588034188	37.28992144	-32.28113587	1713.84	5	Sapin
20180825T210232.759742Z.jpg	MyProcessing_0080.tiff	14.539	3.105945017	4.68102298	37.28989258	-32.28113554	1712.69	5.1	Sapin
20180825T210252.092179Z.jpg	MyProcessing_0081.tiff	13.41	2.981835238	4.497230373	37.28985844	-32.28113569	1711.13	4.9	Sapin
20180825T210310.715829Z.jpg	MyProcessing_0082.tiff	14.03	3.04951586	4.600730295	37.28982642	-32.28113572	1709.29	5	Sapin
20180825T210326.644964Z.jpg	MyProcessing_0083.tiff	14.5548	3.105176933	4.687269136	37.2897981	-32.28113556	1707.53	5.1	Sapin
20180825T210345.461394Z.jpg	MyProcessing_0084.tiff	16.951	3.347773905	5.063364636	37.28976355	-32.2811355	1706.1	5.5	Sapin
20180825T210401.392769Z.jpg	MyProcessing_0085.tiff	13.4849	2.990284352	4.509571135	37.28973391	-32.28113551	1705.9	4.9	Sapin
20180825T210417.223119Z.jpg	MyProcessing_0086.tiff	12.3266	2.863104308	4.305326902	37.2897058	-32.28113656	1704.75	4.7	Sapin
20180825T210436.404156Z.jpg	MyProcessing_0087.tiff	10.7868	2.678754036	4.026797479	37.28967194	-32.2811352	1703.19	4.4	Sapin
20180825T210452.787747Z.jpg	MyProcessing_0088.tiff	14.508	3.098287211	4.682587188	37.28964407	-32.28113488	1701.69	5.1	Sapin
20180825T210508.673495Z.jpg	MyProcessing_0089.tiff	12.312	2.858778409	4.306734639	37.28961575	-32.28113619	1700.4	4.7	Sapin
20180825T210524.664112Z.jpg	MyProcessing_0090.tiff	13.5148	2.988499575	4.522269339	37.28958738	-32.28113655	1698.98	4.9	Sapin
20180825T210540.196119Z.jpg	MyProcessing_0091.tiff	13.41	2.983137455	4.495267215	37.28956059	-32.28113539	1697.89	4.9	Sapin
20180825T210555.420198Z.jpg	MyProcessing_0092.tiff	12.3697	2.868994493	4.311510542	37.2895336	-32.28113637	1697.08	4.7	Sapin
20180825T211452.117850Z.jpg	MyProcessing_0093.tiff	28.2828	5.451180124	5.188381113	37.29044752	-32.2810965	1728.5	5	Sapin
20180825T211533.122676Z.jpg	MyProcessing_0094.tiff	14.2758	3.088944574	4.621578555	37.29040167	-32.28106832	1728.57	5	Sapin
20180825T211545.708093Z.jpg	MyProcessing_0095.tiff	12.499	2.893758664	4.319295924	37.2903751	-32.28106987	1728.43	4.7	Sapin
20180825T211601.050007Z.jpg	MyProcessing_0096.tiff	14.5859	3.110299362	4.689548594	37.29034541	-32.28107002	1727.89	5.1	Sapin
20180825T211616.880781Z.jpg	MyProcessing_0097.tiff	11.816	2.80234375	4.216470589	37.29031528	-32.28107053	1727.48	4.6	Sapin
20180825T211633.318775Z.jpg	MyProcessing_0098.tiff	14.617	3.102153344	4.711888285	37.29028553	-32.2810712	1726.33	5.1	Sapin
20180825T211648.898671Z.jpg	MyProcessing_0099.tiff	15.1364	3.163931145	4.784048485	37.29025571	-32.2810717	1726.13	5.2	Sapin
20180825T211704.578249Z.jpg	MyProcessing_0100.tiff	12.3838	2.865711756	4.321369716	37.29022855	-32.28107266	1725.45	4.7	Sapin
20180825T211719.908087Z.jpg	MyProcessing_0101.tiff	11.8017	2.793439594	4.224791552	37.29019939	-32.28107201	1724.7	4.6	Sapin
20180825T211735.983395Z.jpg	MyProcessing_0102.tiff	15.264	3.18235012	4.796455269	37.29017101	-32.28107204	1723.48	5.2	Sapin
20180825T211752.509775Z.jpg	MyProcessing_0103.tiff	13.4849	2.984412115	4.51844433	37.2901416	-32.28107302	1722.8	4.9	Sapin
20180825T211808.037002Z.jpg	MyProcessing_0104.tiff	13.41	2.983670692	4.494463828	37.29011339	-32.28107236	1721.65	4.9	Sapin
20180825T211824.165333Z.jpg	MyProcessing_0105.tiff	13.984	3.038039673	4.602968198	37.29008489	-32.28107235	1720.43	5	Sapin
20180825T211840.698937Z.jpg	MyProcessing_0106.tiff	12.4271	2.870026605	4.329959861	37.29005623	-32.28107237	1719.34	4.7	Sapin
20180825T211856.823014Z.jpg	MyProcessing_0107.tiff	14.617	3.112110331	4.696812916	37.29002822	-32.28107269	1717.91	5.1	Sapin
20180825T211915.248117Z.jpg	MyProcessing_0108.tiff	13.9995	3.045428571	4.596889952	37.28999579	-32.2810727	1716.9	5	Sapin
20180825T211931.624048Z.jpg	MyProcessing_0109.tiff	13.41	2.984129693	4.493772517	37.28996562	-32.28107104	1715.61	4.9	Sapin
20180825T211947.450197Z.jpg	MyProcessing_0110.tiff	13.3802	2.981071855	4.488385605	37.28993762	-32.28107172	1714.25	4.9	Sapin
20180825T212006.372447Z.jpg	MyProcessing_0111.tiff	13.984	3.046703388	4.589879032	37.28990541	-32.28107237	1712.76	5	Sapin
20180825T212021.963139Z.jpg	MyProcessing_0112.tiff	15.1526	3.168772662	4.781851404	37.28987608	-32.28107221	1712.15	5.2	Sapin
20180825T212037.090953Z.jpg	MyProcessing_0113.tiff	11.3022	2.738497496	4.127153674	37.28984909	-32.28107252	1711.6	4.5	Sapin
20180825T212052.814393Z.jpg	MyProcessing_0114.tiff	11.3162	2.741571322	4.127632905	37.2898236	-32.28107205	1710.58	4.5	Sapin
20180825T212108.137757Z.jpg	MyProcessing_0115.tiff	13.455	2.987717503	4.503437822	37.28979594	-32.28107339	1709.02	4.9	Sapin
20180825T212127.159523Z.jpg	MyProcessing_0116.tiff	15.1048	3.166203243	4.770634998	37.28976159	-32.2810727	1707.73	5.2	Sapin
20180825T212145.495807Z.jpg	MyProcessing_0117.tiff	13.969	3.037762916	4.598449711	37.28972928	-32.28107272	1706.92	5	Sapin
20180825T212201.523324Z.jpg	MyProcessing_0118.tiff	11.7738	2.796468665	4.210238487	37.28970127	-32.28107304	1705.49	4.6	Sapin
20180825T212217.358144Z.jpg	MyProcessing_0119.tiff	13.969	3.051800535	4.57729784	37.28967364	-32.28107111	1703.53	5	Sapin
20180825T212236.151187Z.jpg	MyProcessing_0120.tiff	12.341	2.8717775	4.297338494	37.28964148	-32.28107257	1702.51	4.7	Sapin
20180825T212252.085613Z.jpg	MyProcessing_0121.tiff	12.3266	2.854198189	4.318761062	37.28961309	-32.28107387	1701.01	4.7	Sapin
20180825T212310.664952Z.jpg	MyProcessing_0122.tiff	16.2688	3.280865266	4.958691895	37.28957841	-32.2810722	1699.66	5.4	Sapin
20180825T212326.093443Z.jpg	MyProcessing_0123.tiff	11.33	2.745645221	4.126534598	37.28955147	-32.28107211	1698.77	4.5	Sapin
20180825T212341.407573Z.jpg	MyProcessing_0124.tiff	11.7459	2.795427739	4.201825658	37.28952513	-32.28107257	1697.55	4.6	Sapin
20180825T213225.523158Z.jpg	MyProcessing_0125.tiff	25.0857	4.887686099	5.132428616	37.29045021	-32.28103768	1728.71	4.7	Sapin
20180825T213259.212140Z.jpg	MyProcessing_0126.tiff	14.0144	3.040149502	4.6097733	37.29040516	-32.2810097	1727.69	5	Sapin
20180825T213314.350457Z.jpg	MyProcessing_0127.tiff	15.1048	3.161635139	4.777527872	37.29037539	-32.28100554	1726.67	5.2	Sapin
20180825T213330.188557Z.jpg	MyProcessing_0128.tiff	14.5859	3.103957891	4.69912947	37.29034437	-32.28100818	1726.33	5.1	Sapin
20180825T213346.077262Z.jpg	MyProcessing_0129.tiff	14.5548	3.113100737	4.675338586	37.29031427	-32.28101038	1725.99	5.1	Sapin
20180825T213404.452752Z.jpg	MyProcessing_0130.tiff	14.57	3.103411688	4.694833127	37.29028121	-32.28101085	1726.33	5.1	Sapin
20180825T213420.182898Z.jpg	MyProcessing_0131.tiff	13.4849	2.987252336	4.514148281	37.29025221	-32.28101136	1726.67	4.9	Sapin
20180825T213435.902899Z.jpg	MyProcessing_0132.tiff	9.362400001	2.494903081	3.752610701	37.29022529	-32.28101187	1726.06	4.1	Sapin
20180825T213452.020956Z.jpg	MyProcessing_0133.tiff	12.3552	2.860830671	4.318745644	37.29019724	-32.28101202	1724.57	4.7	Sapin
20180825T213507.386217Z.jpg	MyProcessing_0134.tiff	14.508	3.104167622	4.673716683	37.29016876	-32.28101257	1723.28	5.1	Sapin
20180825T213526.156086Z.jpg	MyProcessing_0135.tiff	14.6328	3.115669884	4.696518099	37.29013622	-32.28101287	1721.99	5.1	Sapin
20180825T213541.629491Z.jpg	MyProcessing_0136.tiff	13.984	3.044681561	4.592926952	37.2901074	-32.28101305	1721.04	5	Sapin
20180825T213559.952829Z.jpg	MyProcessing_0137.tiff	13.3802	2.977240143	4.494162162	37.29007529	-32.2810127	1719.82	4.9	Sapin
20180825T213615.774843Z.jpg	MyProcessing_0138.tiff	13.969	3.039036789	4.596522177	37.29004712	-32.28101318	1718.59	5	Sapin
20180825T213633.948471Z.jpg	MyProcessing_0139.tiff	14.03	3.044670559	4.608051915	37.29001491	-32.28101371	1717.44	5	Sapin
20180825T213649.423787Z.jpg	MyProcessing_0140.tiff	13.455	2.984670414	4.508035439	37.28998792	-32.28101353	1716.22	4.9	Sapin
20180825T213704.808457Z.jpg	MyProcessing_0141.tiff	12.3552	2.85952364	4.320719656	37.28996108	-32.28101387	1714.93	4.7	Sapin
20180825T213720.783063Z.jpg	MyProcessing_0142.tiff	14.508	3.100576671	4.679129575	37.28993176	-32.2810142	1713.64	5.1	Sapin
20180825T213738.822195Z.jpg	MyProcessing_0143.tiff	19.4219	3.595684747	5.401446835	37.28989926	-32.28101332	1713.64	5.9	Sapin
20180825T213757.898696Z.jpg	MyProcessing_0144.tiff	11.8582	2.804396442	4.228432122	37.28986543	-32.28101393	1715.13	4.6	Sapin
20180825T213813.424552Z.jpg	MyProcessing_0145.tiff	8.4966	2.379744361	3.5703835	37.28983733	-32.28101343	1714.05	3.9	Sapin
20180825T213829.241736Z.jpg	MyProcessing_0146.tiff	12.4128	2.883553263	4.304688995	37.2898118	-32.28101242	1711.6	4.7	Sapin
20180825T213844.970020Z.jpg	MyProcessing_0147.tiff	13.984	3.045189261	4.592161208	37.28978355	-32.28101284	1709.57	5	Sapin
20180825T213901.406290Z.jpg	MyProcessing_0148.tiff	15.1209	3.164939798	4.777626421	37.28975487	-32.28101141	1708	5.2	Sapin
20180825T213918.246702Z.jpg	MyProcessing_0149.tiff	14.508	3.101565731	4.677637444	37.28972397	-32.28100752	1706.31	5.1	Sapin
20180825T213933.915142Z.jpg	MyProcessing_0150.tiff	11.3436	2.751294991	4.123003908	37.28969476	-32.28101239	1704.54	4.5	Sapin
20180825T213953.095013Z.jpg	MyProcessing_0151.tiff	19.4578	3.586516822	5.425263832	37.2896599	-32.28101296	1702.78	5.9	Sapin
20180825T214008.643562Z.jpg	MyProcessing_0152.tiff	6.816000001	2.133333333	3.195000001	37.28963249	-32.28101405	1701.96	3.5	Sapin
20180825T214024.248766Z.jpg	MyProcessing_0153.tiff	18.2352	3.4746811	5.248021178	37.2896034	-32.28101218	1700.61	5.7	Sapin
20180825T214040.285449Z.jpg	MyProcessing_0154.tiff	13.9995	3.049257773	4.591117262	37.28957445	-32.28101441	1700.06	5	Sapin
20180825T214055.910390Z.jpg	MyProcessing_0155.tiff	12.3266	2.861324915	4.308004286	37.28954779	-32.28101389	1698.91	4.7	Sapin
20180825T214946.051353Z.jpg	MyProcessing_0156.tiff	13.984	3.042392934	4.59638196	37.29043694	-32.28098262	1727.55	5	Sapin
20180825T215026.549366Z.jpg	MyProcessing_0157.tiff	11.5227	2.785776582	4.136261348	37.29040426	-32.28094509	1729.11	4.5	Sapin
20180825T215039.421033Z.jpg	MyProcessing_0158.tiff	8.5562	2.389224175	3.581162492	37.29037894	-32.2809434	1728.1	3.9	Sapin
20180825T215054.891176Z.jpg	MyProcessing_0159.tiff	16.467	3.306968625	4.979484799	37.29035135	-32.2809409	1726.4	5.4	Sapin
20180825T215110.624485Z.jpg	MyProcessing_0160.tiff	14.5859	3.106224256	4.695700888	37.29032108	-32.28094402	1726.26	5.1	Sapin
20180825T215126.210074Z.jpg	MyProcessing_0161.tiff	13.9536	3.045679425	4.581440806	37.29029061	-32.28094901	1726.19	5	Sapin
20180825T215144.432010Z.jpg	MyProcessing_0162.tiff	13.938	3.041341341	4.582846328	37.29025707	-32.28095167	1726.33	5	Sapin
20180825T215159.798789Z.jpg	MyProcessing_0163.tiff	12.3697	2.865414296	4.316897566	37.29022994	-32.28095184	1725.72	4.7	Sapin
20180825T215215.664564Z.jpg	MyProcessing_0164.tiff	13.4398	2.978041482	4.512966014	37.29020155	-32.28095252	1724.5	4.9	Sapin
20180825T215231.131964Z.jpg	MyProcessing_0165.tiff	12.3552	2.86212449	4.316793362	37.29017472	-32.2809512	1723.62	4.7	Sapin
20180825T215247.206446Z.jpg	MyProcessing_0166.tiff	11.3436	2.746443003	4.13028779	37.29014625	-32.28094903	1722.6	4.5	Sapin
20180825T215302.973102Z.jpg	MyProcessing_0167.tiff	12.4416	2.885882771	4.311193831	37.29011859	-32.28094924	1721.31	4.7	Sapin
20180825T215318.848872Z.jpg	MyProcessing_0168.tiff	13.9232	3.035964531	4.586087834	37.29008979	-32.28095203	1720.09	5	Sapin
20180825T215335.175704Z.jpg	MyProcessing_0169.tiff	13.9536	3.042860726	4.585684741	37.29006078	-32.2809532	1718.8	5	Sapin
20180825T215351.406246Z.jpg	MyProcessing_0170.tiff	15.2004	3.180780598	4.778826937	37.29003176	-32.28095354	1717.3	5.2	Sapin
20180825T215409.990555Z.jpg	MyProcessing_0171.tiff	13.3802	2.979281325	4.491083097	37.28999831	-32.280954	1716.15	4.9	Sapin
20180825T215425.676091Z.jpg	MyProcessing_0172.tiff	14.539	3.10822932	4.677582798	37.28996843	-32.28095286	1714.79	5.1	Sapin
20180825T215441.165020Z.jpg	MyProcessing_0173.tiff	16.8165	3.340592255	5.033987603	37.28993893	-32.28095485	1713.43	5.5	Sapin
20180825T215507.014021Z.jpg	MyProcessing_0174.tiff	16.2688	3.280086567	4.959869098	37.28989492	-32.28095481	1716.01	5.4	Sapin
20180825T215522.892350Z.jpg	MyProcessing_0175.tiff	9.437600001	2.504622911	3.768072216	37.28986627	-32.28095453	1716.96	4.1	Sapin
20180825T215535.622303Z.jpg	MyProcessing_0176.tiff	6.8694	2.143065903	3.205407726	37.28984361	-32.28095669	1715.34	3.5	Sapin
20180825T215551.591020Z.jpg	MyProcessing_0177.tiff	11.844	2.801339739	4.227977005	37.28981676	-32.28095617	1712.89	4.6	Sapin
20180825T215608.081360Z.jpg	MyProcessing_0178.tiff	13.9232	3.03037594	4.594545455	37.28978527	-32.28095332	1711.33	5	Sapin
20180825T215626.893311Z.jpg	MyProcessing_0179.tiff	14.758	3.134610368	4.708081154	37.28975337	-32.28095139	1709.09	5.1	Sapin
20180825T215643.130692Z.jpg	MyProcessing_0180.tiff	12.4271	2.874898972	4.322621463	37.28972205	-32.28095234	1707.6	4.7	Sapin
20180825T215658.703298Z.jpg	MyProcessing_0181.tiff	14.617	3.112857376	4.695685742	37.28969489	-32.28095216	1706.04	5.1	Sapin
20180825T215714.091549Z.jpg	MyProcessing_0182.tiff	14.5548	3.111563422	4.677648509	37.28966708	-32.28095207	1704.95	5.1	Sapin
20180825T215729.922387Z.jpg	MyProcessing_0183.tiff	13.9536	3.042093295	4.586841574	37.28963809	-32.28095301	1704	5	Sapin
20180825T215748.452384Z.jpg	MyProcessing_0184.tiff	14.6328	3.12308749	4.685363458	37.28960441	-32.28095351	1702.17	5.1	Sapin
20180825T215804.332957Z.jpg	MyProcessing_0185.tiff	12.3552	2.858518913	4.322238325	37.28957726	-32.28095319	1700.61	4.7	Sapin
20180825T215820.405238Z.jpg	MyProcessing_0186.tiff	11.8301	2.8038554	4.219226142	37.28954794	-32.28095359	1699.32	4.6	Sapin
20180825T220714.320141Z.jpg	MyProcessing_0187.tiff	18.2352	3.486942778	5.229566747	37.29043893	-32.28092178	1728.23	5.7	Sapin
20180825T220752.655934Z.jpg	MyProcessing_0188.tiff	14.306	3.099583957	4.615458138	37.29040386	-32.28088481	1728.3	5	Sapin
20180825T220805.744606Z.jpg	MyProcessing_0189.tiff	11.2614	2.730558763	4.124210821	37.2903775	-32.28088154	1728.57	4.5	Sapin
20180825T220821.867025Z.jpg	MyProcessing_0190.tiff	11.9004	2.817423224	4.223859553	37.29034795	-32.28088474	1727.21	4.6	Sapin
20180825T220837.598245Z.jpg	MyProcessing_0191.tiff	15.2322	3.178239064	4.792653949	37.29032021	-32.28088585	1726.53	5.2	Sapin
20180825T220853.232570Z.jpg	MyProcessing_0192.tiff	16.3016	3.281165049	4.968235294	37.2902907	-32.28088416	1726.4	5.4	Sapin
20180825T220909.066261Z.jpg	MyProcessing_0193.tiff	13.365	2.981048318	4.483322165	37.29026163	-32.28088552	1726.6	4.9	Sapin
20180825T220927.932419Z.jpg	MyProcessing_0194.tiff	13.455	2.994378194	4.493420379	37.29022977	-32.28088922	1725.92	4.9	Sapin
20180825T220943.549257Z.jpg	MyProcessing_0195.tiff	13.41	2.976498638	4.505293512	37.29020092	-32.28089069	1724.77	4.9	Sapin
20180825T221002.264397Z.jpg	MyProcessing_0196.tiff	15.1048	3.162378049	4.776405529	37.29016608	-32.28089019	1723.34	5.2	Sapin
20180825T221017.928521Z.jpg	MyProcessing_0197.tiff	12.3697	2.862606222	4.321132227	37.29013878	-32.28089022	1722.6	4.7	Sapin
20180825T221033.405472Z.jpg	MyProcessing_0198.tiff	15.1209	3.165426918	4.776891204	37.29010995	-32.28088955	1721.38	5.2	Sapin
20180825T221051.677758Z.jpg	MyProcessing_0199.tiff	12.4416	2.875142908	4.327297946	37.29007758	-32.28088819	1719.95	4.7	Sapin
20180825T221107.102225Z.jpg	MyProcessing_0200.tiff	13.4251	2.983632952	4.499581622	37.29005078	-32.28088825	1718.73	4.9	Sapin
20180825T221122.569543Z.jpg	MyProcessing_0201.tiff	11.7459	2.793136256	4.205272827	37.29002397	-32.28088787	1717.71	4.6	Sapin
20180825T221137.991881Z.jpg	MyProcessing_0202.tiff	11.8017	2.801827918	4.212143053	37.28999626	-32.28088654	1716.35	4.6	Sapin
20180825T221153.725891Z.jpg	MyProcessing_0203.tiff	12.3697	2.865919929	4.316135938	37.28996961	-32.28088356	1714.93	4.7	Sapin
20180825T221209.200229Z.jpg	MyProcessing_0204.tiff	15.2004	3.177979474	4.783039074	37.28994124	-32.28088372	1713.57	5.2	Sapin
20180825T221228.629789Z.jpg	MyProcessing_0205.tiff	24.3412	4.024112647	6.048836634	37.28990447	-32.28088574	1714.18	6.6	Sapin
20180825T221247.499568Z.jpg	MyProcessing_0206.tiff	16.2855	3.282647696	4.961086754	37.28987043	-32.28088511	1719.14	5.4	Sapin
20180825T221303.317185Z.jpg	MyProcessing_0207.tiff	7.683999999	2.268971751	3.386556044	37.28984079	-32.28088889	1719.61	3.7	Sapin
20180825T221315.683849Z.jpg	MyProcessing_0208.tiff	6.8373	2.125447387	3.216875676	37.28981893	-32.28089202	1717.98	3.5	Sapin
20180825T221330.836138Z.jpg	MyProcessing_0209.tiff	13.41	2.987987732	4.487970233	37.28979109	-32.28089333	1715.74	4.9	Sapin
20180825T221343.762581Z.jpg	MyProcessing_0210.tiff	6.9552	2.17278931	3.201046676	37.28976603	-32.28089189	1714.05	3.5	Sapin
20180825T221356.578879Z.jpg	MyProcessing_0211.tiff	5.4435	1.904088219	2.858848631	37.28974329	-32.28088939	1711.13	3.1	Sapin
20180825T221409.101935Z.jpg	MyProcessing_0212.tiff	13.3206	2.980255312	4.469617065	37.28972103	-32.28089022	1708.14	4.9	Sapin
20180825T221424.842150Z.jpg	MyProcessing_0213.tiff	16.302	3.299720714	4.940418119	37.28969015	-32.28089068	1706.44	5.4	Sapin
20180825T221443.726724Z.jpg	MyProcessing_0214.tiff	16.968	3.360777305	5.048832	37.28965581	-32.28088885	1705.15	5.5	Sapin
20180825T221458.959548Z.jpg	MyProcessing_0215.tiff	14.5548	3.103893805	4.68920682	37.28962544	-32.28089019	1704.07	5.1	Sapin
20180825T221514.875132Z.jpg	MyProcessing_0216.tiff	13.3504	2.973641184	4.489580005	37.28959734	-32.28089067	1702.78	4.9	Sapin
20180825T221533.143853Z.jpg	MyProcessing_0217.tiff	16.884	3.352595745	5.036097784	37.28956261	-32.28088963	1702.03	5.5	Sapin
20180825T221557.945454Z.jpg	MyProcessing_0218.tiff	16.3184	3.296688332	4.949937136	37.28953244	-32.280879	1703.12	5.4	Sapin
20180825T221653.902657Z.jpg	MyProcessing_0219.tiff	5.791799999	1.964843913	2.947715064	37.28950804	-32.28086554	1705.43	3.2	Sapin
20180826T035912.888077Z.jpg	MyProcessing_0000.tiff	40.8804	6.264729551	6.525485206	37.29028237	-32.28241638	1705.02	6	Sapin
20180826T035951.358629Z.jpg	MyProcessing_0001.tiff	13.0032	3.003032176	4.330023535	37.29033332	-32.28241016	1707.67	4.6	Sapin
20180826T040010.130549Z.jpg	MyProcessing_0002.tiff	13.3504	2.983783784	4.474318841	37.29036432	-32.28240945	1708.28	4.9	Sapin
20180826T040028.801192Z.jpg	MyProcessing_0003.tiff	13.3206	2.975547548	4.476688672	37.29039729	-32.2824173	1708.62	4.9	Sapin
20180826T040047.459902Z.jpg	MyProcessing_0004.tiff	14.6171	3.137975749	4.658130326	37.29042964	-32.28241631	1709.02	5.1	Sapin
20180826T040106.215751Z.jpg	MyProcessing_0005.tiff	14.6171	3.135897522	4.661217369	37.29046066	-32.28241348	1709.5	5.1	Sapin
20180826T040124.268874Z.jpg	MyProcessing_0006.tiff	12.7749	2.920636087	4.374012927	37.29049264	-32.28241379	1709.57	4.8	Sapin
20180826T040142.826996Z.jpg	MyProcessing_0007.tiff	12.2265	2.851888381	4.287159373	37.29052665	-32.28241347	1709.63	4.7	Sapin
20180826T040201.181020Z.jpg	MyProcessing_0008.tiff	15.01	3.15828647	4.752577114	37.29055865	-32.28241313	1709.57	5.2	Sapin
20180826T040219.785568Z.jpg	MyProcessing_0009.tiff	14.3994	3.098546374	4.647146842	37.29059232	-32.28241296	1709.7	5.1	Sapin
20180826T040238.854921Z.jpg	MyProcessing_0010.tiff	14.446	3.100114729	4.659827543	37.29062614	-32.2824133	1710.24	5.1	Sapin
20180826T040304.144427Z.jpg	MyProcessing_0011.tiff	14.3994	3.097497048	4.648721137	37.29067031	-32.28241297	1711.33	5.1	Sapin
20180826T040323.051306Z.jpg	MyProcessing_0012.tiff	13.8928	3.039065726	4.571404916	37.29070414	-32.28241363	1712.08	5	Sapin
20180826T040341.057221Z.jpg	MyProcessing_0013.tiff	13.8168	3.032674699	4.555978261	37.29073647	-32.28241297	1712.76	5	Sapin
20180826T040359.609615Z.jpg	MyProcessing_0014.tiff	13.8928	3.044568773	4.563142119	37.2907688	-32.28241295	1713.43	5	Sapin
20180826T040415.918260Z.jpg	MyProcessing_0015.tiff	13.8624	3.033722251	4.56943611	37.29079748	-32.28241313	1713.98	5	Sapin
20180826T040434.279889Z.jpg	MyProcessing_0016.tiff	13.3206	2.978429926	4.472356352	37.29082963	-32.28241328	1714.52	4.9	Sapin
20180826T040453.283609Z.jpg	MyProcessing_0017.tiff	13.3206	2.974504742	4.478258116	37.29086348	-32.28241296	1714.93	4.9	Sapin
20180826T040512.131269Z.jpg	MyProcessing_0018.tiff	13.3206	2.976597576	4.47510947	37.29089747	-32.28241329	1715.2	4.9	Sapin
20180826T040530.994269Z.jpg	MyProcessing_0019.tiff	13.8624	3.033981752	4.569045278	37.2909313	-32.28241329	1715.54	5	Sapin
20180826T040549.349019Z.jpg	MyProcessing_0020.tiff	13.8928	3.040638335	4.5690406	37.29096381	-32.28241281	1715.74	5	Sapin
20180826T040608.062762Z.jpg	MyProcessing_0021.tiff	13.9385	3.052435875	4.566353093	37.29099813	-32.28241229	1716.08	5	Sapin
20180826T040627.016404Z.jpg	MyProcessing_0022.tiff	13.8928	3.040371901	4.569440994	37.29103247	-32.28241296	1716.35	5	Sapin
20180826T040646.071429Z.jpg	MyProcessing_0023.tiff	13.3206	2.977905833	4.47314346	37.2910668	-32.28241262	1716.56	4.9	Sapin
20180826T040705.037300Z.jpg	MyProcessing_0024.tiff	13.8624	3.036334826	4.565504397	37.29110029	-32.28241296	1716.56	5	Sapin
20180826T041443.415113Z.jpg	MyProcessing_0025.tiff	11.6756	4.036887741	2.89222806	37.29038824	-32.28236942	1710.18	4.2	Sapin
20180826T041514.421190Z.jpg	MyProcessing_0026.tiff	19.8891	3.69058506	5.389145536	37.29042486	-32.28235682	1709.36	5.8	Sapin
20180826T041533.006913Z.jpg	MyProcessing_0027.tiff	17.408	3.402850123	5.115711645	37.29046515	-32.28234982	1710.58	5.6	Sapin
20180826T041551.443753Z.jpg	MyProcessing_0028.tiff	13.9385	3.044570937	4.5781492	37.29050132	-32.28234863	1711.53	5	Sapin
20180826T041610.828573Z.jpg	MyProcessing_0029.tiff	12.8188	2.919330349	4.391007001	37.29053781	-32.28235244	1711.67	4.8	Sapin
20180826T041630.155910Z.jpg	MyProcessing_0030.tiff	13.9232	3.042838976	4.57572685	37.29057533	-32.28235179	1711.53	5	Sapin
20180826T041648.983594Z.jpg	MyProcessing_0031.tiff	15.01	3.157764181	4.753363184	37.29060814	-32.28235213	1711.74	5.2	Sapin
20180826T041708.149059Z.jpg	MyProcessing_0032.tiff	15.617	3.22650974	4.840214739	37.29064247	-32.2823523	1712.35	5.3	Sapin
20180826T041726.765668Z.jpg	MyProcessing_0033.tiff	15.01	3.16038048	4.749428145	37.29067681	-32.28235179	1712.96	5.2	Sapin
20180826T041745.422732Z.jpg	MyProcessing_0034.tiff	15.617	3.22206097	4.84689773	37.29071083	-32.28235263	1713.5	5.3	Sapin
20180826T041804.380364Z.jpg	MyProcessing_0035.tiff	14.446	3.09776054	4.663368848	37.29074298	-32.28235246	1714.18	5.1	Sapin
20180826T041823.038593Z.jpg	MyProcessing_0036.tiff	14.446	3.09985495	4.660218053	37.29077698	-32.28235196	1714.86	5.1	Sapin
20180826T041841.498938Z.jpg	MyProcessing_0037.tiff	13.8928	3.046142193	4.560785124	37.2908088	-32.28235279	1715.54	5	Sapin
20180826T041900.356383Z.jpg	MyProcessing_0038.tiff	13.3504	2.985093909	4.472355111	37.29084281	-32.28235278	1715.88	4.9	Sapin
20180826T041919.257248Z.jpg	MyProcessing_0039.tiff	13.3056	2.981945908	4.462052771	37.29087647	-32.28235213	1716.08	4.9	Sapin
20180826T041937.813917Z.jpg	MyProcessing_0040.tiff	14.446	3.100381049	4.659427268	37.29090831	-32.28235164	1716.42	5.1	Sapin
20180826T041956.477076Z.jpg	MyProcessing_0041.tiff	13.8928	3.03985203	4.570222452	37.29094181	-32.28235163	1716.9	5	Sapin
20180826T042016.046685Z.jpg	MyProcessing_0042.tiff	13.9385	3.055838638	4.56126833	37.29097698	-32.28235312	1717.17	5	Sapin
20180826T042034.915242Z.jpg	MyProcessing_0043.tiff	14.446	3.09985495	4.660218052	37.29100914	-32.2823523	1717.51	5.1	Sapin
20180826T042053.731355Z.jpg	MyProcessing_0044.tiff	13.8928	3.038542921	4.572191461	37.29104281	-32.28235196	1717.91	5	Sapin
20180826T042112.237952Z.jpg	MyProcessing_0045.tiff	14.446	3.099332209	4.661004056	37.29107448	-32.28235229	1718.25	5.1	Sapin
20180826T042131.402697Z.jpg	MyProcessing_0046.tiff	13.8168	3.032678479	4.555972581	37.29110815	-32.2823513	1718.59	5	Sapin
20180826T042150.062004Z.jpg	MyProcessing_0047.tiff	13.3504	2.97985258	4.480221636	37.29114182	-32.28235129	1719.14	4.9	Sapin
20180826T042215.255385Z.jpg	MyProcessing_0048.tiff	14.8518	4.465941926	3.325569442	37.29117501	-32.28233608	1719.54	4.5	Sapin
20180826T042939.462943Z.jpg	MyProcessing_0049.tiff	24.2556	4.93492099	4.915093889	37.29038492	-32.28231422	1711.19	4.6	Sapin
20180826T043013.772968Z.jpg	MyProcessing_0050.tiff	19.98	3.709257642	5.386522568	37.29042604	-32.28229696	1710.65	5.8	Sapin
20180826T043039.125904Z.jpg	MyProcessing_0051.tiff	15.0575	3.167190083	4.754214179	37.29047733	-32.28229314	1712.21	5.2	Sapin
20180826T043059.015447Z.jpg	MyProcessing_0052.tiff	13.3206	2.978168891	4.472748353	37.29051615	-32.28229364	1712.76	4.9	Sapin
20180826T043118.195984Z.jpg	MyProcessing_0053.tiff	13.8928	3.041164431	4.568250194	37.290552	-32.28229248	1712.89	5	Sapin
20180826T043137.599374Z.jpg	MyProcessing_0054.tiff	14.5704	3.118578167	4.672129163	37.29058917	-32.28229097	1713.37	5.1	Sapin
20180826T043156.192668Z.jpg	MyProcessing_0055.tiff	13.8928	3.037234262	4.574161491	37.29062216	-32.28229164	1713.77	5	Sapin
20180826T043214.876423Z.jpg	MyProcessing_0056.tiff	13.8928	3.045093788	4.562355372	37.29065647	-32.28229213	1714.32	5	Sapin
20180826T043233.550186Z.jpg	MyProcessing_0057.tiff	13.8928	3.043259935	4.565104623	37.29068848	-32.28229213	1714.79	5	Sapin
20180826T043252.168849Z.jpg	MyProcessing_0058.tiff	13.8928	3.040901428	4.568645295	37.29072215	-32.2822923	1715.13	5	Sapin
20180826T043310.686983Z.jpg	MyProcessing_0059.tiff	14.415	3.092677577	4.66100964	37.29075398	-32.28229231	1715.61	5.1	Sapin
20180826T043329.999232Z.jpg	MyProcessing_0060.tiff	13.8928	3.03985203	4.570222452	37.29078781	-32.28229264	1716.29	5	Sapin
20180826T043348.468791Z.jpg	MyProcessing_0061.tiff	13.8928	3.036442953	4.575353535	37.29082181	-32.28229231	1716.83	5	Sapin
20180826T043407.589548Z.jpg	MyProcessing_0062.tiff	13.3504	2.983521151	4.474712704	37.29085548	-32.28229246	1717.3	4.9	Sapin
20180826T043426.655145Z.jpg	MyProcessing_0063.tiff	13.3206	2.975812401	4.476290237	37.29088947	-32.28229196	1717.64	4.9	Sapin
20180826T043445.767023Z.jpg	MyProcessing_0064.tiff	13.2759	2.97476734	4.462836412	37.29092381	-32.28229196	1717.91	4.9	Sapin
20180826T043505.039328Z.jpg	MyProcessing_0065.tiff	13.908	3.047326562	4.564000515	37.29095763	-32.28229345	1718.19	5	Sapin
20180826T043523.963429Z.jpg	MyProcessing_0066.tiff	13.8168	3.033719008	4.554409938	37.29099096	-32.2822923	1718.53	5	Sapin
20180826T043542.832267Z.jpg	MyProcessing_0067.tiff	13.8624	3.030583376	4.574168824	37.29102481	-32.28229231	1719.07	5	Sapin
20180826T043601.096863Z.jpg	MyProcessing_0068.tiff	13.8471	3.037229393	4.559122216	37.29105714	-32.28229198	1719.54	5	Sapin
20180826T043620.064860Z.jpg	MyProcessing_0069.tiff	13.8928	3.037229393	4.574168824	37.29109131	-32.28229181	1720.29	5	Sapin
20180826T043639.380918Z.jpg	MyProcessing_0070.tiff	13.8928	3.04535616	4.561962303	37.29112531	-32.28229231	1720.9	5	Sapin
20180826T043657.994051Z.jpg	MyProcessing_0071.tiff	12.2265	2.854762864	4.282842598	37.2911573	-32.28229213	1721.44	4.7	Sapin
20180826T043716.950119Z.jpg	MyProcessing_0072.tiff	12.7896	2.914242696	4.388653017	37.29119147	-32.28229163	1721.44	4.8	Sapin
20180826T043742.150366Z.jpg	MyProcessing_0073.tiff	14.5673	4.518224982	3.224120105	37.2912284	-32.28227568	1720.49	4.7	Sapin
20180826T044528.423694Z.jpg	MyProcessing_0074.tiff	13.3206	2.982360084	4.466462675	37.29039257	-32.28226023	1712.08	4.9	Sapin
20180826T044606.900278Z.jpg	MyProcessing_0075.tiff	19.4205	3.629037472	5.351418977	37.29044418	-32.28223442	1711.4	5.8	Sapin
20180826T044625.361725Z.jpg	MyProcessing_0076.tiff	16.8505	3.34259722	5.041139836	37.290481	-32.28222967	1712.35	5.5	Sapin
20180826T044644.612399Z.jpg	MyProcessing_0077.tiff	15.6332	3.224309141	4.84854253	37.29051832	-32.28223081	1713.23	5.3	Sapin
20180826T044704.003117Z.jpg	MyProcessing_0078.tiff	14.446	3.096447368	4.665346535	37.29055413	-32.28223064	1713.71	5.1	Sapin
20180826T044722.860059Z.jpg	MyProcessing_0079.tiff	13.8928	3.042469433	4.56629074	37.29058846	-32.28223082	1714.11	5	Sapin
20180826T044743.465248Z.jpg	MyProcessing_0080.tiff	15.714	3.241982815	4.847033713	37.29062584	-32.28222951	1714.39	5.3	Sapin
20180826T044802.426688Z.jpg	MyProcessing_0081.tiff	14.446	3.092274259	4.671642549	37.29066034	-32.28223015	1715.06	5.1	Sapin
20180826T044821.410887Z.jpg	MyProcessing_0082.tiff	13.8471	3.038802272	4.556762422	37.29069414	-32.28223099	1715.54	5	Sapin
20180826T044840.387216Z.jpg	MyProcessing_0083.tiff	13.3056	2.977493857	4.468724584	37.29072598	-32.28223148	1715.95	4.9	Sapin
20180826T044858.256978Z.jpg	MyProcessing_0084.tiff	13.8471	3.035662195	4.561475919	37.29075799	-32.28223115	1716.22	5	Sapin
20180826T044917.533278Z.jpg	MyProcessing_0085.tiff	13.908	3.038954069	4.5765746	37.29079181	-32.28223115	1716.83	5	Sapin
20180826T044936.059288Z.jpg	MyProcessing_0086.tiff	13.8471	3.039588711	4.555583441	37.29082581	-32.28223215	1717.58	5	Sapin
20180826T044954.427557Z.jpg	MyProcessing_0087.tiff	14.415	3.099738485	4.650392306	37.29085731	-32.28223231	1718.12	5.1	Sapin
20180826T045013.900595Z.jpg	MyProcessing_0088.tiff	12.7458	2.912935484	4.375586096	37.29089098	-32.28223146	1718.59	4.8	Sapin
20180826T045032.371324Z.jpg	MyProcessing_0089.tiff	13.3056	2.979325843	4.465976769	37.29092481	-32.28223131	1718.86	4.9	Sapin
20180826T045051.349005Z.jpg	MyProcessing_0090.tiff	13.8168	3.032674699	4.555978261	37.29095831	-32.28223147	1719.14	5	Sapin
20180826T045110.228220Z.jpg	MyProcessing_0091.tiff	13.8928	3.040375151	4.56943611	37.29099231	-32.28223147	1719.48	5	Sapin
20180826T045129.428003Z.jpg	MyProcessing_0092.tiff	14.446	3.100634813	4.659045927	37.29102596	-32.28223164	1719.88	5.1	Sapin
20180826T045147.976456Z.jpg	MyProcessing_0093.tiff	14.3994	3.098278772	4.647548223	37.29105781	-32.28223179	1720.49	5.1	Sapin
20180826T045206.147474Z.jpg	MyProcessing_0094.tiff	14.446	3.101947679	4.657074036	37.2910893	-32.28223231	1721.24	5.1	Sapin
20180826T045225.426442Z.jpg	MyProcessing_0095.tiff	14.446	3.097233468	4.664162436	37.29112298	-32.28223214	1722.12	5.1	Sapin
20180826T045244.536999Z.jpg	MyProcessing_0096.tiff	12.7749	2.917225806	4.379126214	37.29115698	-32.2822323	1722.8	4.8	Sapin
20180826T045303.552533Z.jpg	MyProcessing_0097.tiff	10.7736	2.67711546	4.024331472	37.2911913	-32.28223115	1722.87	4.4	Sapin
20180826T045322.414927Z.jpg	MyProcessing_0098.tiff	13.3206	2.972153765	4.481800422	37.29122531	-32.28223113	1722.53	4.9	Sapin
20180826T045341.428639Z.jpg	MyProcessing_0099.tiff	12.7896	2.918691287	4.381963949	37.29125947	-32.28223099	1722.26	4.8	Sapin
20180826T045400.039659Z.jpg	MyProcessing_0100.tiff	13.8928	3.039061801	4.571410821	37.29129195	-32.28223163	1721.85	5	Sapin
20180826T045418.560678Z.jpg	MyProcessing_0101.tiff	14.3994	3.100111411	4.644800812	37.29132546	-32.28223197	1722.12	5.1	Sapin
20180826T050327.099114Z.jpg	MyProcessing_0102.tiff	12.7896	2.921574124	4.377640086	37.29041224	-32.28219988	1712.21	4.8	Sapin
20180826T050437.312536Z.jpg	MyProcessing_0103.tiff	18.8505	3.553893661	5.304182341	37.29046801	-32.28217131	1711.26	5.8	Sapin
20180826T050455.905070Z.jpg	MyProcessing_0104.tiff	16.8002	3.339448438	5.030830783	37.29050317	-32.28217098	1712.55	5.5	Sapin
20180826T050515.151093Z.jpg	MyProcessing_0105.tiff	16.2032	3.279178606	4.94123741	37.29053899	-32.28217067	1713.91	5.4	Sapin
20180826T050534.502270Z.jpg	MyProcessing_0106.tiff	13.3206	2.977906936	4.473141803	37.29057614	-32.28216998	1714.86	4.9	Sapin
20180826T050553.855060Z.jpg	MyProcessing_0107.tiff	12.255	2.857221307	4.289132232	37.29061115	-32.28216948	1715.34	4.7	Sapin
20180826T050612.619255Z.jpg	MyProcessing_0108.tiff	17.4251	3.402215219	5.121692449	37.2906468	-32.28216796	1714.86	5.6	Sapin
20180826T050632.143331Z.jpg	MyProcessing_0109.tiff	22.1375	3.844330601	5.758479771	37.29068131	-32.28216748	1714.52	6.3	Sapin
20180826T050652.116930Z.jpg	MyProcessing_0110.tiff	20.609	3.706784707	5.559804961	37.29071747	-32.28216997	1715	6.1	Sapin
20180826T050724.325200Z.jpg	MyProcessing_0111.tiff	22.1375	3.850628931	5.749060841	37.29077345	-32.28216979	1715.2	6.3	Sapin
20180826T050750.059219Z.jpg	MyProcessing_0112.tiff	20.6647	3.708618987	5.572074152	37.29081765	-32.2821695	1716.96	6.1	Sapin
20180826T050808.402569Z.jpg	MyProcessing_0113.tiff	14.446	3.094881133	4.66770754	37.29085099	-32.28216932	1718.59	5.1	Sapin
20180826T050826.730864Z.jpg	MyProcessing_0114.tiff	13.3056	2.9780165	4.467940322	37.29088332	-32.28216931	1719.48	4.9	Sapin
20180826T050845.451137Z.jpg	MyProcessing_0115.tiff	12.7458	2.91372043	4.374407328	37.29091715	-32.28216879	1720.09	4.8	Sapin
20180826T050904.661403Z.jpg	MyProcessing_0116.tiff	12.7458	2.915025108	4.372449475	37.29095147	-32.28216947	1720.29	4.8	Sapin
20180826T050924.047356Z.jpg	MyProcessing_0117.tiff	13.3206	2.973460323	4.47983109	37.29098547	-32.28216913	1720.43	4.9	Sapin
20180826T050943.005326Z.jpg	MyProcessing_0118.tiff	13.8168	3.031889845	4.55715765	37.29101947	-32.28216914	1720.63	5	Sapin
20180826T051002.099234Z.jpg	MyProcessing_0119.tiff	14.446	3.095403035	4.666920538	37.29105332	-32.28216964	1721.17	5.1	Sapin
20180826T051020.782689Z.jpg	MyProcessing_0120.tiff	15.5848	3.21541207	4.846905983	37.29108449	-32.2821688	1721.99	5.3	Sapin
20180826T051040.014714Z.jpg	MyProcessing_0121.tiff	13.8928	3.039592363	4.570612878	37.29111998	-32.28216915	1722.94	5	Sapin
20180826T051059.740419Z.jpg	MyProcessing_0122.tiff	13.8928	3.044568773	4.563142119	37.29115398	-32.28216848	1723.68	5	Sapin
20180826T051119.452131Z.jpg	MyProcessing_0123.tiff	12.8627	2.931653812	4.387523503	37.2911903	-32.28216897	1724.16	4.8	Sapin
20180826T051138.820418Z.jpg	MyProcessing_0124.tiff	12.2265	2.857117992	4.279312242	37.29122512	-32.28216847	1724.23	4.7	Sapin
20180826T051157.448560Z.jpg	MyProcessing_0125.tiff	12.8334	2.925500538	4.386736503	37.29125996	-32.28216779	1724.02	4.8	Sapin
20180826T051216.265706Z.jpg	MyProcessing_0126.tiff	12.8188	2.919062892	4.391409324	37.29129248	-32.28216796	1723.89	4.8	Sapin
20180826T051235.033567Z.jpg	MyProcessing_0127.tiff	13.8624	3.045501551	4.551762581	37.29132663	-32.28216796	1723.89	5	Sapin
20180826T052129.940301Z.jpg	MyProcessing_0128.tiff	14.4615	3.103142423	4.660275949	37.29042672	-32.28213788	1711.33	5.1	Sapin
20180826T052149.060776Z.jpg	MyProcessing_0129.tiff	12.2694	2.859475999	4.290786146	37.29039271	-32.28213773	1710.24	4.7	Sapin
20180826T052246.989142Z.jpg	MyProcessing_0130.tiff	21.546	3.804093113	5.663899215	37.29047168	-32.28210849	1710.45	6.2	Sapin
20180826T052305.971499Z.jpg	MyProcessing_0131.tiff	13.8624	3.040261933	4.559607133	37.29050695	-32.28210896	1712.15	5	Sapin
20180826T052325.194872Z.jpg	MyProcessing_0132.tiff	14.4926	3.100384226	4.674452887	37.29054516	-32.28210929	1713.57	5.1	Sapin
20180826T052344.328906Z.jpg	MyProcessing_0133.tiff	14.446	3.095408731	4.666911951	37.29058049	-32.28210932	1714.59	5.1	Sapin
20180826T052402.420513Z.jpg	MyProcessing_0134.tiff	12.7896	2.914770774	4.387857912	37.29061282	-32.28210896	1715.47	4.8	Sapin
20180826T052421.170075Z.jpg	MyProcessing_0135.tiff	13.3653	2.981046532	4.483425487	37.29064616	-32.28210915	1715.95	4.9	Sapin
20180826T052440.421707Z.jpg	MyProcessing_0136.tiff	13.3653	2.981570074	4.482638231	37.29068049	-32.28210881	1716.35	4.9	Sapin
20180826T052459.264988Z.jpg	MyProcessing_0137.tiff	13.3504	2.98614223	4.470785037	37.29071464	-32.28210864	1716.69	4.9	Sapin
20180826T052518.207707Z.jpg	MyProcessing_0138.tiff	12.7749	2.919586022	4.375586096	37.29074865	-32.2821073	1716.62	4.8	Sapin
20180826T052537.099277Z.jpg	MyProcessing_0139.tiff	16.817	3.347190484	5.024213615	37.2907828	-32.28210848	1717.24	5.5	Sapin
20180826T052555.995520Z.jpg	MyProcessing_0140.tiff	14.3994	3.094887091	4.652641461	37.29081616	-32.28210831	1718.32	5.1	Sapin
20180826T052614.875031Z.jpg	MyProcessing_0141.tiff	13.8928	3.039065726	4.571404916	37.29084815	-32.28210931	1719.07	5	Sapin
20180826T052633.340059Z.jpg	MyProcessing_0142.tiff	14.446	3.105356721	4.651961529	37.29088165	-32.28210865	1719.81	5.1	Sapin
20180826T052652.014498Z.jpg	MyProcessing_0143.tiff	13.3952	2.987714988	4.483426315	37.29091565	-32.28210897	1720.56	4.9	Sapin
20180826T052711.278783Z.jpg	MyProcessing_0144.tiff	12.7896	2.91372043	4.389439655	37.29094981	-32.28210896	1721.04	4.8	Sapin
20180826T052730.405469Z.jpg	MyProcessing_0145.tiff	13.3206	2.977644889	4.47353546	37.2909838	-32.28210863	1721.17	4.9	Sapin
20180826T052749.252673Z.jpg	MyProcessing_0146.tiff	13.3206	2.973197542	4.480227033	37.29101548	-32.28210863	1721.24	4.9	Sapin
20180826T052808.044758Z.jpg	MyProcessing_0147.tiff	14.4926	3.105356058	4.666968853	37.29104964	-32.2821088	1721.51	5.1	Sapin
20180826T052826.428364Z.jpg	MyProcessing_0148.tiff	15.5848	3.216977763	4.844547009	37.29108164	-32.28210929	1722.19	5.3	Sapin
20180826T052844.956590Z.jpg	MyProcessing_0149.tiff	14.446	3.099591768	4.660613745	37.29111548	-32.2821098	1723.07	5.1	Sapin
20180826T052903.229495Z.jpg	MyProcessing_0150.tiff	13.8168	3.030320138	4.559518259	37.29114714	-32.28210998	1723.68	5	Sapin
20180826T052922.152029Z.jpg	MyProcessing_0151.tiff	13.8471	3.037756752	4.558330746	37.29118081	-32.2821098	1724.23	5	Sapin
20180826T052941.014838Z.jpg	MyProcessing_0152.tiff	12.8188	2.922467719	4.386293104	37.29121463	-32.2821103	1724.57	4.8	Sapin
20180826T052959.623524Z.jpg	MyProcessing_0153.tiff	13.3504	2.980375636	4.479435356	37.29124681	-32.28210979	1724.57	4.9	Sapin
20180826T053019.191686Z.jpg	MyProcessing_0154.tiff	13.3952	2.986141954	4.485788086	37.29128131	-32.28210913	1724.63	4.9	Sapin
20180826T053039.010845Z.jpg	MyProcessing_0155.tiff	13.908	3.04680558	4.564780928	37.29131713	-32.28210928	1724.7	5	Sapin
20180826T053104.970896Z.jpg	MyProcessing_0156.tiff	13.3343	4.425594059	3.012996633	37.2913553	-32.28209246	1724.63	4.8	Sapin
20180826T053942.413321Z.jpg	MyProcessing_0157.tiff	14.384	3.099092756	4.641358338	37.29043675	-32.28207673	1710.72	5.1	Sapin
20180826T054002.094792Z.jpg	MyProcessing_0158.tiff	13.8928	3.039855546	4.570217167	37.29040135	-32.28207821	1709.97	5	Sapin
20180826T054105.931264Z.jpg	MyProcessing_0159.tiff	18.0266	3.461814893	5.207268602	37.29048284	-32.28204581	1710.58	5.7	Sapin
20180826T054125.115295Z.jpg	MyProcessing_0160.tiff	15.5848	3.221951616	4.837068293	37.29052013	-32.28204615	1711.94	5.3	Sapin
20180826T054143.999466Z.jpg	MyProcessing_0161.tiff	14.446	3.099595346	4.660608364	37.29055632	-32.28204695	1712.89	5.1	Sapin
20180826T054202.994216Z.jpg	MyProcessing_0162.tiff	14.3685	3.092673869	4.645979696	37.2905908	-32.28204764	1713.84	5.1	Sapin
20180826T054222.187840Z.jpg	MyProcessing_0163.tiff	15.0416	3.171233874	4.743138034	37.29062498	-32.28204812	1714.79	5.2	Sapin
20180826T054240.827742Z.jpg	MyProcessing_0164.tiff	14.477	3.107821615	4.65824677	37.29065666	-32.2820478	1715.61	5.1	Sapin
20180826T054259.831273Z.jpg	MyProcessing_0165.tiff	13.3504	2.979592982	4.480611976	37.29069065	-32.28204764	1716.56	4.9	Sapin
20180826T054319.126223Z.jpg	MyProcessing_0166.tiff	13.8471	3.037234262	4.559114907	37.29072481	-32.28204748	1717.24	5	White Castle
20180826T054338.571550Z.jpg	MyProcessing_0167.tiff	13.2759	2.973723012	4.464403694	37.29076048	-32.28204664	1717.78	4.9	White Castle
20180826T054357.178941Z.jpg	MyProcessing_0168.tiff	13.8928	3.042210943	4.566678728	37.29079248	-32.28204728	1718.25	5	White Castle
20180826T054416.228010Z.jpg	MyProcessing_0169.tiff	13.8471	3.038538726	4.557157649	37.29082647	-32.28204779	1718.8	5	White Castle
20180826T054435.325805Z.jpg	MyProcessing_0170.tiff	13.3504	2.9814223	4.477862798	37.29086064	-32.28204779	1719.54	4.9	White Castle
20180826T054454.056957Z.jpg	MyProcessing_0171.tiff	13.3206	2.974764582	4.477866948	37.29089463	-32.28204747	1720.43	4.9	White Castle
20180826T054513.079411Z.jpg	MyProcessing_0172.tiff	13.3206	2.97842827	4.472358839	37.29092829	-32.28204779	1721.17	4.9	White Castle
20180826T054532.103666Z.jpg	MyProcessing_0173.tiff	13.3504	2.978802879	4.481800422	37.29096198	-32.28204796	1721.72	4.9	White Castle
20180826T054550.388703Z.jpg	MyProcessing_0174.tiff	13.3206	2.977904728	4.473145119	37.29099396	-32.28204812	1722.05	4.9	White Castle
20180826T054609.824739Z.jpg	MyProcessing_0175.tiff	13.8168	3.035289256	4.552053802	37.29102778	-32.28204813	1722.33	5	White Castle
20180826T054629.903534Z.jpg	MyProcessing_0176.tiff	13.8928	3.037234262	4.574161491	37.29106314	-32.28204779	1722.87	5	White Castle
20180826T054648.966753Z.jpg	MyProcessing_0177.tiff	13.8168	3.038165833	4.547743855	37.29109694	-32.28204813	1723.34	5	White Castle
20180826T054707.493629Z.jpg	MyProcessing_0178.tiff	13.8928	3.040111876	4.569831824	37.29113064	-32.28204829	1723.75	5	White Castle
20180826T054726.613238Z.jpg	MyProcessing_0179.tiff	13.2759	2.974764582	4.462840549	37.2911643	-32.28204829	1724.23	4.9	White Castle
20180826T054745.336260Z.jpg	MyProcessing_0180.tiff	13.8928	3.039859058	4.570211886	37.29119683	-32.2820478	1724.5	5	White Castle
20180826T054803.357306Z.jpg	MyProcessing_0181.tiff	12.7896	2.921572429	4.377642626	37.29122879	-32.28204761	1724.91	4.8	White Castle
20180826T054822.127203Z.jpg	MyProcessing_0182.tiff	13.3504	2.978284511	4.482580475	37.29126233	-32.28204748	1725.04	4.9	White Castle
20180826T054841.102582Z.jpg	MyProcessing_0183.tiff	14.446	3.106404324	4.650392703	37.29129696	-32.28204746	1725.18	5.1	White Castle
20180826T054859.577459Z.jpg	MyProcessing_0184.tiff	13.2462	2.974641098	4.453041414	37.29132895	-32.28204829	1725.31	4.9	White Castle
20180826T055753.014690Z.jpg	MyProcessing_0185.tiff	13.8928	3.040901428	4.568645295	37.29043952	-32.28201788	1711.13	5	White Castle
20180826T055811.302185Z.jpg	MyProcessing_0186.tiff	13.8168	3.037382469	4.548916753	37.29040737	-32.28201789	1710.31	5	White Castle
20180826T055922.525658Z.jpg	MyProcessing_0187.tiff	18.1656	3.475804069	5.226301494	37.29048301	-32.28198563	1710.72	5.7	White Castle
20180826T055941.699226Z.jpg	MyProcessing_0188.tiff	14.446	3.095672396	4.666514459	37.29051999	-32.28198697	1712.08	5.1	White Castle
20180826T060000.529716Z.jpg	MyProcessing_0189.tiff	14.3994	3.099324781	4.645979696	37.29055546	-32.28198747	1712.89	5.1	White Castle
20180826T060019.115182Z.jpg	MyProcessing_0190.tiff	14.446	3.096979606	4.664544763	37.29058865	-32.2819868	1713.57	5.1	White Castle
20180826T060037.902072Z.jpg	MyProcessing_0191.tiff	14.477	3.104153328	4.663751584	37.29062333	-32.28198679	1714.39	5.1	White Castle
20180826T060057.349632Z.jpg	MyProcessing_0192.tiff	13.8624	3.03921447	4.561178599	37.29065746	-32.28198712	1715.34	5	White Castle
20180826T060116.238933Z.jpg	MyProcessing_0193.tiff	14.477	3.102854258	4.665704154	37.29069102	-32.28198662	1716.42	5.1	White Castle
20180826T060134.734099Z.jpg	MyProcessing_0194.tiff	14.4615	3.114659686	4.643043368	37.29072309	-32.28198613	1717.24	5.1	White Castle
20180826T060154.247728Z.jpg	MyProcessing_0195.tiff	22.7954	3.893298443	5.855035346	37.29075818	-32.28198679	1716.22	6.4	White Castle
20180826T060220.398592Z.jpg	MyProcessing_0196.tiff	23.5224	3.972857143	5.920776699	37.29080446	-32.28198697	1716.96	6.5	White Castle
20180826T060239.721360Z.jpg	MyProcessing_0197.tiff	16.1704	3.279333864	4.931001438	37.29083814	-32.2819878	1719	5.4	White Castle
20180826T060258.366917Z.jpg	MyProcessing_0198.tiff	12.8334	2.922878652	4.390671502	37.29087048	-32.2819873	1720.15	4.8	White Castle
20180826T060317.155246Z.jpg	MyProcessing_0199.tiff	13.3206	2.975814607	4.47628692	37.29090498	-32.28198762	1720.77	4.9	White Castle
20180826T060335.737461Z.jpg	MyProcessing_0200.tiff	13.2759	2.972934668	4.465587537	37.29093897	-32.28198813	1721.44	4.9	White Castle
20180826T060355.172775Z.jpg	MyProcessing_0201.tiff	13.3206	2.98052345	4.469214963	37.29097314	-32.28198779	1722.05	4.9	White Castle
20180826T060414.754644Z.jpg	MyProcessing_0202.tiff	13.8928	3.04116159	4.568254461	37.29100698	-32.28198795	1722.6	5	White Castle
20180826T060433.383600Z.jpg	MyProcessing_0203.tiff	13.8624	3.043403376	4.554900645	37.29104112	-32.2819878	1723.34	5	White Castle
20180826T060452.414243Z.jpg	MyProcessing_0204.tiff	13.8928	3.03880633	4.571795137	37.29107515	-32.28198779	1724.02	5	White Castle
20180826T060510.875024Z.jpg	MyProcessing_0205.tiff	12.8334	2.928648358	4.382021477	37.29110745	-32.28198779	1724.57	4.8	White Castle
20180826T060529.187371Z.jpg	MyProcessing_0206.tiff	13.3504	2.978284511	4.482580475	37.2911395	-32.28198828	1724.84	4.9	White Castle
20180826T060547.307149Z.jpg	MyProcessing_0207.tiff	12.8188	2.922209282	4.386681023	37.29117212	-32.28198862	1725.18	4.8	White Castle
20180826T060606.148614Z.jpg	MyProcessing_0208.tiff	13.8624	3.039737976	4.56039307	37.29120564	-32.28198914	1725.31	5	White Castle
20180826T060624.665117Z.jpg	MyProcessing_0209.tiff	16.8505	3.348091293	5.032867544	37.29123949	-32.28198863	1725.65	5.5	White Castle
20180826T060644.306799Z.jpg	MyProcessing_0210.tiff	13.3653	2.986290237	4.475552923	37.29127297	-32.28198846	1726.4	4.9	White Castle
20180826T060703.341562Z.jpg	MyProcessing_0211.tiff	13.908	3.051251506	4.558129663	37.29130648	-32.28198814	1726.4	5	White Castle
20180826T060722.325421Z.jpg	MyProcessing_0212.tiff	12.2694	2.856855415	4.294722069	37.29134077	-32.28198912	1726.19	4.7	White Castle
20180826T061606.522687Z.jpg	MyProcessing_0213.tiff	13.8928	3.040115259	4.569826738	37.29044602	-32.28195554	1711.53	5	White Castle
20180826T061626.218888Z.jpg	MyProcessing_0214.tiff	13.832	3.03437931	4.558428128	37.29041256	-32.28195505	1710.72	5	White Castle
20180826T061743.375136Z.jpg	MyProcessing_0215.tiff	16.8505	3.350451562	5.029322073	37.29048983	-32.2819243	1711.53	5.5	White Castle
20180826T061802.337922Z.jpg	MyProcessing_0216.tiff	15.01	3.159331568	4.751004975	37.29052731	-32.28192513	1712.69	5.2	White Castle
20180826T061820.216851Z.jpg	MyProcessing_0217.tiff	14.477	3.101270216	4.668087265	37.29055983	-32.28192563	1713.3	5.1	White Castle
20180826T061838.537175Z.jpg	MyProcessing_0218.tiff	14.3685	3.096334459	4.640487062	37.29059512	-32.28192596	1714.18	5.1	White Castle
20180826T061857.471614Z.jpg	MyProcessing_0219.tiff	13.3056	2.975932679	4.471068883	37.29063001	-32.2819258	1715	4.9	White Castle
20180826T061915.562044Z.jpg	MyProcessing_0220.tiff	13.9385	3.051390181	4.567917957	37.29066229	-32.28192597	1715.81	5	White Castle
20180826T061934.151575Z.jpg	MyProcessing_0221.tiff	14.477	3.101522509	4.66770754	37.29069417	-32.2819268	1716.69	5.1	White Castle
20180826T061953.497221Z.jpg	MyProcessing_0222.tiff	15.01	3.172962227	4.730595238	37.29072779	-32.28192677	1717.24	5.2	White Castle
20180826T062057.996599Z.jpg	MyProcessing_0223.tiff	16.1376	3.272937799	4.93061616	37.29084362	-32.28192797	1718.93	5.4	White Castle
20180826T062117.160133Z.jpg	MyProcessing_0224.tiff	12.9066	2.939247716	4.391123595	37.29087682	-32.28192648	1720.09	4.8	White Castle
20180826T062136.313878Z.jpg	MyProcessing_0225.tiff	13.8624	3.038167729	4.562750065	37.29091081	-32.28192714	1720.49	5	White Castle
20180826T062155.758229Z.jpg	MyProcessing_0226.tiff	13.8928	3.045093788	4.562355372	37.29094481	-32.28192714	1721.24	5	White Castle
20180826T062215.047337Z.jpg	MyProcessing_0227.tiff	13.9385	3.049025985	4.571459892	37.29097864	-32.28192647	1721.99	5	White Castle
20180826T062233.433373Z.jpg	MyProcessing_0228.tiff	14.446	3.09776054	4.663368848	37.29101298	-32.28192663	1722.87	5.1	White Castle
20180826T062252.265169Z.jpg	MyProcessing_0229.tiff	16.2526	3.286776043	4.944845583	37.29104514	-32.28192712	1723.82	5.4	White Castle
20180826T062311.645930Z.jpg	MyProcessing_0230.tiff	13.3504	2.978021053	4.482977039	37.29108082	-32.28192729	1724.91	4.9	White Castle
20180826T062330.864557Z.jpg	MyProcessing_0231.tiff	13.3653	2.985237258	4.477131579	37.29111429	-32.2819273	1725.45	4.9	White Castle
20180826T062349.485671Z.jpg	MyProcessing_0232.tiff	14.446	3.098023942	4.662972356	37.29114646	-32.28192761	1725.86	5.1	White Castle
20180826T062408.600784Z.jpg	MyProcessing_0233.tiff	12.2408	2.855686275	4.286465257	37.29117998	-32.28192746	1726.13	4.7	White Castle
20180826T062428.327131Z.jpg	MyProcessing_0234.tiff	18.1656	3.486026201	5.210976325	37.29121552	-32.28192715	1726.19	5.7	White Castle
20180826T062447.960854Z.jpg	MyProcessing_0235.tiff	16.2197	3.29164329	4.927538792	37.2912488	-32.28192766	1727.21	5.4	White Castle
20180826T062507.057220Z.jpg	MyProcessing_0236.tiff	11.2614	2.734501147	4.118264867	37.29128263	-32.28192796	1728.37	4.5	White Castle
20180826T062526.644703Z.jpg	MyProcessing_0237.tiff	8.0157	2.318580177	3.45715886	37.29131763	-32.28192809	1727.82	3.8	White Castle
20180826T062539.366099Z.jpg	MyProcessing_0238.tiff	9.35	2.492285714	3.751576293	37.29134079	-32.28192829	1727.01	4.1	White Castle
20180826T063100.739526Z.jpg	MyProcessing_0239.tiff	20.6647	3.711498164	5.567751642	37.29080902	-32.28189636	1718.39	6.1	White Castle
20180826T063120.690168Z.jpg	MyProcessing_0240.tiff	17.4251	3.406142725	5.115786802	37.29077305	-32.28189556	1718.32	5.6	White Castle
20180826T063423.400605Z.jpg	MyProcessing_0241.tiff	13.3206	2.981311389	4.468033782	37.29045024	-32.28189604	1712.08	4.9	White Castle
20180826T063442.150431Z.jpg	MyProcessing_0242.tiff	13.8928	3.036717085	4.574940507	37.2904165	-32.28189604	1711.26	5	White Castle
20180826T063601.087479Z.jpg	MyProcessing_0243.tiff	18.6912	3.526098103	5.300816782	37.2904905	-32.28186481	1711.67	5.8	White Castle
20180826T063619.774688Z.jpg	MyProcessing_0244.tiff	13.8928	3.036970583	4.574558633	37.2905283	-32.2818653	1713.1	5	White Castle
20180826T063639.148891Z.jpg	MyProcessing_0245.tiff	13.8471	3.036970583	4.559510743	37.29056465	-32.28186531	1713.71	5	White Castle
20180826T063657.872809Z.jpg	MyProcessing_0246.tiff	14.446	3.098809644	4.661790061	37.29059999	-32.28186546	1714.39	5.1	White Castle
20180826T063716.657395Z.jpg	MyProcessing_0247.tiff	14.446	3.101426885	4.657856056	37.29063232	-32.28186547	1715.13	5.1	White Castle
20180826T063735.940763Z.jpg	MyProcessing_0248.tiff	13.9385	3.048237923	4.572641752	37.29066679	-32.28186562	1716.08	5	White Castle
20180826T063755.031622Z.jpg	MyProcessing_0249.tiff	14.3994	3.098542264	4.647153007	37.29070033	-32.28186565	1717.03	5.1	White Castle
20180826T063813.876588Z.jpg	MyProcessing_0250.tiff	13.3504	2.982736842	4.475889328	37.2907343	-32.2818653	1717.91	4.9	White Castle
20180826T063918.484523Z.jpg	MyProcessing_0251.tiff	18.656	3.521286688	5.298063365	37.29084982	-32.28186513	1718.59	5.8	White Castle
20180826T063937.769761Z.jpg	MyProcessing_0252.tiff	18.0787	3.472284938	5.206571558	37.29088364	-32.28186513	1718.8	5.7	White Castle
20180826T063957.348455Z.jpg	MyProcessing_0253.tiff	17.408	3.401794714	5.117298797	37.29091764	-32.28186483	1719.81	5.6	White Castle
20180826T064017.076379Z.jpg	MyProcessing_0254.tiff	18.0266	3.468876981	5.196667422	37.29095298	-32.28186429	1720.97	5.7	White Castle
20180826T064035.952887Z.jpg	MyProcessing_0255.tiff	13.8624	3.035294118	4.567069767	37.29098632	-32.28186497	1722.67	5	White Castle
20180826T064054.973175Z.jpg	MyProcessing_0256.tiff	13.3504	2.979585529	4.480623185	37.29101881	-32.28186446	1723.55	4.9	White Castle
20180826T064114.491476Z.jpg	MyProcessing_0257.tiff	15.1368	3.180155449	4.759767327	37.29105465	-32.28186446	1724.16	5.2	White Castle
20180826T064134.197860Z.jpg	MyProcessing_0258.tiff	14.3994	3.099072825	4.646357414	37.29108817	-32.28186414	1725.18	5.1	White Castle
20180826T064153.584165Z.jpg	MyProcessing_0259.tiff	14.9784	3.157381939	4.743930348	37.29112395	-32.28186429	1726.26	5.2	White Castle
20180826T064213.634957Z.jpg	MyProcessing_0260.tiff	14.6771	3.161817102	4.641982609	37.29115863	-32.28186731	1726.87	5	White Castle
20180826T064232.441996Z.jpg	MyProcessing_0261.tiff	12.8188	2.91593381	4.396121734	37.29119252	-32.28186312	1728.1	4.8	White Castle
20180826T064252.250052Z.jpg	MyProcessing_0262.tiff	12.2408	2.852548156	4.291180843	37.29122663	-32.28186312	1728.77	4.7	White Castle
20180826T064312.212633Z.jpg	MyProcessing_0263.tiff	12.2408	2.856735143	4.284891454	37.29126177	-32.28186425	1728.77	4.7	White Castle
20180826T064350.375130Z.jpg	MyProcessing_0264.tiff	22.6787	3.886143069	5.835786176	37.29132871	-32.28186346	1726.47	6.4	White Castle
20180826T064927.532113Z.jpg	MyProcessing_0265.tiff	17.374	3.401694577	5.107454419	37.29078949	-32.28183372	1718.66	5.6	White Castle
20180826T065237.323537Z.jpg	MyProcessing_0266.tiff	12.7167	2.915165289	4.362256935	37.29045141	-32.28183305	1712.21	4.8	White Castle
20180826T065255.498111Z.jpg	MyProcessing_0267.tiff	13.3206	2.97842827	4.472358839	37.29041988	-32.28183338	1711.47	4.9	White Castle
20180826T065328.195580Z.jpg	MyProcessing_0268.tiff	27.4594	5.464859872	5.024721703	37.29038601	-32.28180148	1709.84	5	White Castle
20180826T065418.444820Z.jpg	MyProcessing_0269.tiff	17.374	3.398028277	5.112965103	37.29049064	-32.28180414	1712.08	5.6	White Castle
20180826T065437.424451Z.jpg	MyProcessing_0270.tiff	13.3504	2.980375636	4.479435356	37.29052798	-32.28180429	1713.23	4.9	White Castle
20180826T065456.239961Z.jpg	MyProcessing_0271.tiff	14.3994	3.096194168	4.650677321	37.29056366	-32.28180347	1713.71	5.1	White Castle
20180826T065514.312095Z.jpg	MyProcessing_0272.tiff	15.01	3.159335208	4.750999503	37.29059715	-32.28180329	1714.39	5.2	White Castle
20180826T065533.436439Z.jpg	MyProcessing_0273.tiff	14.446	3.101950067	4.657070451	37.29063081	-32.28180333	1715.13	5.1	White Castle
20180826T065553.008016Z.jpg	MyProcessing_0274.tiff	14.415	3.093984138	4.659041339	37.29066529	-32.28180362	1715.95	5.1	White Castle
20180826T065612.182338Z.jpg	MyProcessing_0275.tiff	13.9232	3.040748755	4.578872219	37.29069885	-32.28180313	1716.83	5	White Castle
20180826T065631.613632Z.jpg	MyProcessing_0276.tiff	13.8928	3.042993455	4.565504397	37.29073479	-32.28180297	1717.71	5	White Castle
20180826T065722.825297Z.jpg	MyProcessing_0277.tiff	13.8624	3.037905615	4.563143744	37.29082579	-32.28180328	1719.2	5	White Castle
20180826T065741.988654Z.jpg	MyProcessing_0278.tiff	14.477	3.100483491	4.669271759	37.2908595	-32.28180297	1719.75	5.1	White Castle
20180826T065801.290976Z.jpg	MyProcessing_0279.tiff	13.2759	2.977119002	4.459311164	37.29089345	-32.2818028	1720.29	4.9	White Castle
20180826T065820.399387Z.jpg	MyProcessing_0280.tiff	17.408	3.400761203	5.118853975	37.29092716	-32.28180331	1720.83	5.6	White Castle
20180826T065839.397722Z.jpg	MyProcessing_0281.tiff	17.374	3.40063856	5.109040462	37.29096095	-32.28180298	1721.99	5.6	White Castle
20180826T065858.649333Z.jpg	MyProcessing_0282.tiff	13.3504	2.973576438	4.48967776	37.290994	-32.28180297	1723.82	4.9	White Castle
20180826T065917.746194Z.jpg	MyProcessing_0283.tiff	10.2966	2.61947558	3.930786787	37.29102796	-32.28180343	1724.7	4.3	White Castle
20180826T065936.973417Z.jpg	MyProcessing_0284.tiff	12.8188	2.919066977	4.391403179	37.29106197	-32.28180245	1724.77	4.8	White Castle
20180826T065956.075514Z.jpg	MyProcessing_0285.tiff	16.7668	3.341692741	5.017457109	37.29109598	-32.28180281	1725.86	5.5	White Castle
20180826T070016.432819Z.jpg	MyProcessing_0286.tiff	15.5848	3.219850504	4.840224719	37.29113146	-32.28180316	1727.28	5.3	White Castle
20180826T070036.085526Z.jpg	MyProcessing_0287.tiff	11.76	2.797377786	4.203937008	37.29116711	-32.28180313	1728.98	4.6	White Castle
20180826T070054.845989Z.jpg	MyProcessing_0288.tiff	11.76	2.80052356	4.199214807	37.29120115	-32.28180296	1729.79	4.6	White Castle
20180826T070113.995796Z.jpg	MyProcessing_0289.tiff	15.5526	3.218430034	4.832356097	37.29123446	-32.2818028	1730.81	5.3	White Castle
20180826T070225.072822Z.jpg	MyProcessing_0290.tiff	66.3732	9.262184173	7.166041914	37.29134948	-32.28178955	1724.97	9.1	White Castle
20180826T070310.622779Z.jpg	MyProcessing_0291.tiff	31.6932	4.613395168	6.869821215	37.29127786	-32.28177256	1727.96	7.5	White Castle
20180826T070742.457091Z.jpg	MyProcessing_0292.tiff	12.298	2.860106188	4.299840353	37.29078803	-32.28177271	1719.54	4.7	White Castle
20180826T071051.131663Z.jpg	MyProcessing_0293.tiff	13.8928	3.041692731	4.567456752	37.29045533	-32.2817722	1712.48	5	White Castle
20180826T071110.198511Z.jpg	MyProcessing_0294.tiff	13.908	3.046293996	4.56554752	37.29042174	-32.28177206	1711.53	5	White Castle
20180826T071141.502885Z.jpg	MyProcessing_0295.tiff	19.2115	4.980275229	3.857517731	37.29038515	-32.28174515	1710.11	4.9	White Castle
20180826T071231.378119Z.jpg	MyProcessing_0296.tiff	17.408	3.399447344	5.12083237	37.29049066	-32.28174048	1712.15	5.6	White Castle
20180826T071249.308710Z.jpg	MyProcessing_0297.tiff	15.0416	3.161275401	4.758079602	37.290524	-32.2817413	1713.43	5.2	White Castle
20180826T071307.379756Z.jpg	MyProcessing_0298.tiff	13.8624	3.035549432	4.56668564	37.29055796	-32.28174096	1714.25	5	White Castle
20180826T071326.143083Z.jpg	MyProcessing_0299.tiff	13.8928	3.037765939	4.57336091	37.29059333	-32.28174146	1714.93	5	White Castle
20180826T071344.967163Z.jpg	MyProcessing_0300.tiff	13.8624	3.037379762	4.563933747	37.29062763	-32.28174147	1715.61	5	White Castle
20180826T071403.937864Z.jpg	MyProcessing_0301.tiff	13.969	3.057793435	4.568326899	37.29066167	-32.28174164	1716.22	5	White Castle
20180826T071423.415668Z.jpg	MyProcessing_0302.tiff	13.8928	3.042995352	4.565501551	37.2906953	-32.28174098	1716.96	5	White Castle
20180826T071441.948945Z.jpg	MyProcessing_0303.tiff	13.3504	2.977235088	4.484160507	37.29073016	-32.28174047	1717.78	4.9	White Castle
20180826T071532.363870Z.jpg	MyProcessing_0304.tiff	13.3504	2.980904946	4.478639958	37.29081883	-32.2817413	1718.86	4.9	White Castle
20180826T071551.625947Z.jpg	MyProcessing_0305.tiff	14.415	3.099476351	4.650785606	37.29085228	-32.2817413	1720.09	5.1	White Castle
20180826T071610.575387Z.jpg	MyProcessing_0306.tiff	13.9385	3.044047455	4.578936499	37.29088549	-32.28174181	1721.04	5	White Castle
20180826T071630.290638Z.jpg	MyProcessing_0307.tiff	14.446	3.097243006	4.664148073	37.29091933	-32.2817413	1721.72	5.1	White Castle
20180826T071650.061021Z.jpg	MyProcessing_0308.tiff	13.8774	3.04048437	4.564206986	37.29095533	-32.28174096	1722.53	5	White Castle
20180826T071709.210944Z.jpg	MyProcessing_0309.tiff	13.3206	2.971886527	4.482203435	37.29098895	-32.2817413	1724.29	4.9	White Castle
20180826T071728.123603Z.jpg	MyProcessing_0310.tiff	17.408	3.405205101	5.112173712	37.29102264	-32.28174064	1724.43	5.6	White Castle
20180826T071747.292443Z.jpg	MyProcessing_0311.tiff	13.8928	3.039848511	4.570227743	37.29105681	-32.28174063	1725.99	5	White Castle
20180826T071806.738545Z.jpg	MyProcessing_0312.tiff	13.8471	3.038015832	4.557942014	37.2910908	-32.28174114	1727.01	5	White Castle
20180826T071825.586084Z.jpg	MyProcessing_0313.tiff	13.8928	3.039588711	4.57061837	37.29112431	-32.28174114	1728.23	5	White Castle
20180826T071845.428743Z.jpg	MyProcessing_0314.tiff	16.2032	3.278399364	4.942411891	37.29115984	-32.28174065	1729.25	5.4	White Castle
20180826T071904.684743Z.jpg	MyProcessing_0315.tiff	14.415	3.097905405	4.653144016	37.29119412	-32.28174014	1730.4	5.1	White Castle
20180826T071924.367320Z.jpg	MyProcessing_0316.tiff	13.3056	2.975147265	4.472249208	37.29122984	-32.28174047	1731.56	4.9	White Castle
20180826T072039.945798Z.jpg	MyProcessing_0317.tiff	22.2562	5.136183829	4.333217178	37.29135167	-32.28173057	1730.13	4.8	White Castle
20180826T072559.527586Z.jpg	MyProcessing_0318.tiff	12.2408	2.847843137	4.298270449	37.29079038	-32.28171251	1719.34	4.7	White Castle
20180826T072618.521064Z.jpg	MyProcessing_0319.tiff	16.2032	3.290974212	4.923526882	37.29075717	-32.28171023	1718.05	5.4	White Castle
20180826T072907.505814Z.jpg	MyProcessing_0320.tiff	13.2462	2.972548813	4.456175772	37.29045823	-32.28171171	1713.03	4.9	White Castle
20180826T072926.123967Z.jpg	MyProcessing_0321.tiff	13.8928	3.039855546	4.570217167	37.290426	-32.28171189	1712.08	5	White Castle
20180826T072952.089309Z.jpg	MyProcessing_0322.tiff	14.3601	4.526107814	3.172726013	37.29039018	-32.28169605	1710.72	4.8	White Castle
20180826T073054.958437Z.jpg	MyProcessing_0323.tiff	16.2032	3.280751353	4.938868649	37.29049899	-32.28168148	1713.03	5.4	White Castle
20180826T073113.937305Z.jpg	MyProcessing_0324.tiff	13.8928	3.042995352	4.565501551	37.29053332	-32.28168247	1714.25	5	White Castle
20180826T073132.410800Z.jpg	MyProcessing_0325.tiff	13.9385	3.048501376	4.572246583	37.29056898	-32.28168081	1715.06	5	White Castle
20180826T073151.539480Z.jpg	MyProcessing_0326.tiff	13.8471	3.039069647	4.55636152	37.29060382	-32.28168097	1715.74	5	White Castle
20180826T073210.755120Z.jpg	MyProcessing_0327.tiff	13.9385	3.04640434	4.575393955	37.29063846	-32.2816816	1716.49	5	White Castle
20180826T073229.373553Z.jpg	MyProcessing_0328.tiff	13.9232	3.042310469	4.576521739	37.29067049	-32.28168163	1717.17	5	White Castle
20180826T073248.095702Z.jpg	MyProcessing_0329.tiff	13.8624	3.040261934	4.559607134	37.29070447	-32.28168165	1717.85	5	White Castle
20180826T073352.152964Z.jpg	MyProcessing_0330.tiff	13.8928	3.038547111	4.572185157	37.29081849	-32.28168381	1719.34	5	White Castle
20180826T073418.546053Z.jpg	MyProcessing_0331.tiff	22.7954	3.891731724	5.857392445	37.2908647	-32.28168098	1721.85	6.4	White Castle
20180826T073437.630221Z.jpg	MyProcessing_0332.tiff	12.7458	2.917902675	4.368137466	37.29090044	-32.28168147	1723.75	4.8	White Castle
20180826T073457.221980Z.jpg	MyProcessing_0333.tiff	12.2694	2.850840044	4.303784081	37.29093583	-32.28168116	1723.89	4.7	White Castle
20180826T073516.888295Z.jpg	MyProcessing_0334.tiff	13.7865	3.035950984	4.541081221	37.29097209	-32.28168178	1724.57	5	White Castle
20180826T073536.245717Z.jpg	MyProcessing_0335.tiff	13.8928	3.038542921	4.572191462	37.29100616	-32.28168179	1725.86	5	White Castle
20180826T073555.691993Z.jpg	MyProcessing_0336.tiff	14.446	3.107190822	4.649215587	37.29104231	-32.2816818	1726.53	5.1	White Castle
20180826T073614.748180Z.jpg	MyProcessing_0337.tiff	15.5848	3.220639922	4.83903832	37.29107663	-32.28168213	1727.48	5.3	White Castle
20180826T073634.348328Z.jpg	MyProcessing_0338.tiff	13.9232	3.042316151	4.576513192	37.29111019	-32.28168148	1728.37	5	White Castle
20180826T073653.614475Z.jpg	MyProcessing_0339.tiff	12.7896	2.92	4.38	37.2911446	-32.28168095	1729.38	4.8	White Castle
20180826T073713.158446Z.jpg	MyProcessing_0340.tiff	11.76	2.795546407	4.206691031	37.29117997	-32.28168179	1730.67	4.6	White Castle
20180826T073732.351331Z.jpg	MyProcessing_0341.tiff	12.7896	2.913983157	4.3890439	37.29121381	-32.28168212	1730.2	4.8	White Castle
20180826T073751.189850Z.jpg	MyProcessing_0342.tiff	15.617	3.221280389	4.848072231	37.29124601	-32.28168212	1731.29	5.3	White Castle
20180826T073811.518245Z.jpg	MyProcessing_0343.tiff	12.7458	2.914505376	4.373229194	37.29128364	-32.28168147	1731.83	4.8	White Castle
20180826T073831.337130Z.jpg	MyProcessing_0344.tiff	11.2203	2.740787356	4.093823614	37.2913196	-32.28168163	1731.56	4.5	White Castle
20180826T073851.066461Z.jpg	MyProcessing_0345.tiff	12.2408	2.85804699	4.282924684	37.29135184	-32.28168227	1730.74	4.7	White Castle
20180826T074329.412746Z.jpg	MyProcessing_0346.tiff	14.5858	4.657345865	3.131783729	37.29127302	-32.28228449	1722.46	5.1	White Castle
20180826T074342.637742Z.jpg	MyProcessing_0347.tiff	16.269	4.923311132	3.304483418	37.29127052	-32.28232202	1720.83	5.4	White Castle
20180826T074401.751612Z.jpg	MyProcessing_0348.tiff	17.664	5.13054732	3.44290753	37.29126835	-32.28236938	1718.8	5.6	White Castle
20180826T074420.509493Z.jpg	MyProcessing_0349.tiff	17.7498	5.134193549	3.457173913	37.291268	-32.2824107	1716.49	5.6	White Castle
20180826T074440.070872Z.jpg	MyProcessing_0350.tiff	14.7888	4.684920319	3.156681223	37.29126584	-32.28244998	1714.45	5.1	White Castle
20180826T074505.309577Z.jpg	MyProcessing_0351.tiff	21.7927	5.67907377	3.837368712	37.2912545	-32.28249155	1710.99	6.2	White Castle
20180826T074529.399413Z.jpg	MyProcessing_0352.tiff	14.5858	4.656963167	3.132041091	37.29124883	-32.28253166	1708.95	5.1	White Castle
20180826T074607.200184Z.jpg	MyProcessing_0353.tiff	15.6655	4.849715328	3.230189596	37.29124534	-32.28257212	1702.3	5.3	White Castle
20180826T074638.858764Z.jpg	MyProcessing_0354.tiff	6.9015	3.196772429	2.158896247	37.29124554	-32.28260484	1703.32	3.5	White Castle
20180826T074657.602571Z.jpg	MyProcessing_0355.tiff	7.786	3.394135209	2.293956934	37.29124536	-32.28263099	1701.35	3.7	White Castle
20180826T074734.305950Z.jpg	MyProcessing_0356.tiff	15.0732	4.747195846	3.175179725	37.29124284	-32.28266931	1695.99	5.2	White Castle
20180826T074758.997568Z.jpg	MyProcessing_0357.tiff	16.4008	4.936811731	3.322144107	37.29124267	-32.28271772	1691.99	5.4	White Castle
20180826T074817.506099Z.jpg	MyProcessing_0358.tiff	20.1664	5.483443709	3.677688889	37.29124117	-32.28276117	1689.07	6	White Castle
20180826T074836.374640Z.jpg	MyProcessing_0359.tiff	13.4848	4.475766423	3.012847125	37.2912385	-32.28280769	1686.22	4.9	White Castle
20180826T074854.637810Z.jpg	MyProcessing_0360.tiff	14.0299	4.56848043	3.071021145	37.29123717	-32.28285	1683.7	5	White Castle
20180826T074918.536601Z.jpg	MyProcessing_0361.tiff	25.7906	6.168230871	4.181198879	37.29123111	-32.28289222	1680.58	6.7	White Castle
20180826T075014.676015Z.jpg	MyProcessing_0362.tiff	15.1512	4.715547392	3.21303101	37.29120123	-32.28296082	1682.62	5.1	White Castle
20180826T075027.546512Z.jpg	MyProcessing_0363.tiff	11.2332	4.058361775	2.767914894	37.29120373	-32.28299933	1682.55	4.4	White Castle
20180826T075039.979432Z.jpg	MyProcessing_0364.tiff	11.165	4.049743444	2.75696477	37.2912034	-32.28303304	1683.57	4.4	White Castle
20180826T075052.002666Z.jpg	MyProcessing_0365.tiff	12.2825	4.249352909	2.890440089	37.29120373	-32.28306955	1684.38	4.6	White Castle
20180826T075104.370554Z.jpg	MyProcessing_0366.tiff	12.2112	4.239956403	2.880029613	37.29120323	-32.28311072	1684.79	4.6	White Castle
20180826T075200.600805Z.jpg	MyProcessing_0367.tiff	11.4124	2.767082142	4.124344495	37.29116063	-32.28314699	1685.94	4.5	White Castle
20180826T075213.577639Z.jpg	MyProcessing_0368.tiff	9.8688	2.572053224	3.836934596	37.29112318	-32.28314268	1686.49	4.2	White Castle
20180826T075226.300561Z.jpg	MyProcessing_0369.tiff	8.437199999	2.36521624	3.567200265	37.29108569	-32.28313635	1686.76	3.9	White Castle
20180826T075239.170800Z.jpg	MyProcessing_0370.tiff	9.496199999	2.658243065	3.57235955	37.29105091	-32.28313917	1686.49	3.6	White Castle
20180826T075251.278162Z.jpg	MyProcessing_0371.tiff	10.6272	2.882395146	3.68693377	37.29102449	-32.28315806	1685.67	3.6	White Castle
20180826T075316.143557Z.jpg	MyProcessing_0372.tiff	10.5248	2.858641606	3.681748694	37.29102443	-32.28320319	1684.59	3.6	White Castle
20180826T075353.291733Z.jpg	MyProcessing_0373.tiff	12.9336	3.163552302	4.088315528	37.29099549	-32.28323507	1682.48	4	White Castle
20180826T075406.004944Z.jpg	MyProcessing_0374.tiff	13.3857	3.216947011	4.160994867	37.29097042	-32.28323847	1681.67	4.1	White Castle
20180826T075431.085093Z.jpg	MyProcessing_0375.tiff	12.852	3.156196721	4.071989529	37.29094338	-32.28324147	1680.38	4	White Castle
20180826T075509.250905Z.jpg	MyProcessing_0376.tiff	5.0759	1.921772416	2.641259682	37.29092937	-32.28327667	1680.04	2.7	White Castle
20180826T075522.320633Z.jpg	MyProcessing_0377.tiff	3.1878	1.53545248	2.076130679	37.29091273	-32.28327735	1680.04	2.1	White Castle
20180826T075638.860548Z.jpg	MyProcessing_0378.tiff	46.1382	7.853649752	5.874746322	37.29087127	-32.28329704	1679.9	7.9	White Castle
20180826T075737.296715Z.jpg	MyProcessing_0379.tiff	13.2385	4.155570619	3.185723746	37.29083528	-32.2832619	1679.97	4.1	White Castle
20180826T075948.334915Z.jpg	MyProcessing_0380.tiff	13.4504	3.914564173	3.435989144	37.29081234	-32.2832406	1676.17	3.6	White Castle
20180826T080324.640789Z.jpg	MyProcessing_0381.tiff	28.3065	5.009310728	5.650777429	37.2908083	-32.28330569	1672.71	5.2	White Castle
20180826T080350.351545Z.jpg	MyProcessing_0382.tiff	20.5012	4.2818626	4.787916361	37.29076567	-32.2833291	1670.94	4.4	White Castle
20180826T080440.621713Z.jpg	MyProcessing_0383.tiff	50.5344	6.718411537	7.521777985	37.29071566	-32.28336237	1669.52	6.9	White Castle
20180826T080549.943907Z.jpg	MyProcessing_0384.tiff	32.528	6.08093874	5.349174099	37.2906457	-32.28335343	1671.82	5.6	White Castle
20180826T080646.272046Z.jpg	MyProcessing_0385.tiff	18.565	4.707404824	3.943786586	37.29062694	-32.28331787	1672.3	4.4	White Castle
