# Supplementary material for: The role of habitat mosaics on biological communities at hydrothermal vents and their periphery
Source: Sci Rep. 2026 Feb 18;16:9751. doi: 10.1038/s41598-026-39544-x (PMC13013592; doi:10.1038/s41598-026-39544-x)
Supplement: Supplementary file 2 — Supplementary Material 2 [file 41598_2026_39544_MOESM2_ESM.zip › R codes and Tukey test results/Random_grouping_of_individual_image_exposure.R]

# Load required library
library(dplyr)
library(readr)
library(stringr)

# Set a seed for reproducibility
set.seed(123)

# Example: Simulated areas of 1626 images
# Replace this with your actual data
n_images <- 1626
Metadata <- read_csv("C:/Main/Articles/LS/final data/Per image/Metadata.csv")
areas <- Metadata$Area..m2. # Replace with your image areas

# Target range for the total area of each group
min_area <- 130
max_area <- 140
# Function to group images randomly and track group IDs
group_images <- function(image_data, min_area, max_area) {
  # Shuffle the data
  shuffled_data <- image_data[sample(nrow(image_data)), ]
  
  # Initialize variables
  groups <- list()
  current_group <- numeric()
  current_sum <- 0
  group_id <- 1
  
  # Track group ids in the dataframe
  shuffled_data$group_id <- NA
  
  for (i in 1:nrow(shuffled_data)) {
    area <- shuffled_data$area[i]
    
    if (current_sum + area <= max_area) {
      # Add image to the current group
      current_group <- c(current_group, shuffled_data$image_id[i])
      current_sum <- sum(areas[current_group])
      shuffled_data$group_id[shuffled_data$image_id %in% current_group] <- group_id
    } else {
      if (current_sum >= min_area) {
        # Save the current group and reset for a new group
        groups <- append(groups, list(current_group))
        current_group <- c(shuffled_data$image_id[i])
        current_sum <- area
        group_id <- group_id + 1
        shuffled_data$group_id[shuffled_data$image_id == shuffled_data$image_id[i]] <- group_id
      } else {
        # If current group sum is too low, append it to the group and start a new one
        groups <- append(groups, list(current_group))
        current_group <- c(shuffled_data$image_id[i])
        current_sum <- area
        group_id <- group_id + 1
        shuffled_data$group_id[shuffled_data$image_id == shuffled_data$image_id[i]] <- group_id
      }
    }
  }
  
  # Add the last group if it meets the criteria
  if (current_sum >= min_area && current_sum <= max_area) {
    groups <- append(groups, list(current_group))
  }
  
  return(shuffled_data)
}

log_exposure_total <- read_csv("C:/Main/Articles/LS/final data/Per image/distance_minimum.csv")
exposure_categories=log_exposure_total$x

exposure_categories[which(log_exposure_total$x<=20)]="High"
exposure_categories[which(log_exposure_total$x>(20))]="Medium"
exposure_categories[which(log_exposure_total$x>(40))]="Low"
exposure_categories[which(log_exposure_total$x==0)]="Within"

#########Within########
cat="Within"
areas <- Metadata$Area..m2. # Replace with your image areas
areas=areas[which(exposure_categories==cat)]
n_images=length(areas)
# Create a dataframe with the areas
image_data <- data.frame(image_id = 1:n_images, area = areas)
# Generate groups and update the dataframe
image_data_with_groups <- group_images(image_data, min_area, max_area)
# Output results
cat("Number of groups formed:", length(unique(image_data_with_groups$group_id)), "\n")
# Validation
if (sum(is.na(image_data_with_groups$group_id)) == 0) {
  cat("All images have been grouped with a valid group ID.\n")
} else {
  cat("Error: Some images were not assigned a group ID.\n")
}
area_groups=aggregate(image_data_with_groups$area~image_data_with_groups$group_id, FUN=sum)
area_groups_within=cbind(area_groups,rep(cat,nrow(area_groups)))
image_data_with_groups_within=cbind(image_data_with_groups,rep(cat,nrow(image_data_with_groups)))

#image_data_with_groups_within=image_data_with_groups_within[image_data_with_groups_within$group_id %in% area_groups_within$`image_data_with_groups$group_id`[area_groups_within$`image_data_with_groups$area`>120],]
#area_groups_within=area_groups_within[area_groups_within$`image_data_with_groups$area`>120,]
#########High########
cat="High"
areas <- Metadata$Area..m2. # Replace with your image areas
areas=areas[which(exposure_categories==cat)]
n_images=length(areas)
# Create a dataframe with the areas
image_data <- data.frame(image_id = 1:n_images, area = areas)
# Generate groups and update the dataframe
image_data_with_groups <- group_images(image_data, min_area, max_area)
# Output results
cat("Number of groups formed:", length(unique(image_data_with_groups$group_id)), "\n")
# Validation
if (sum(is.na(image_data_with_groups$group_id)) == 0) {
  cat("All images have been grouped with a valid group ID.\n")
} else {
  cat("Error: Some images were not assigned a group ID.\n")
}
area_groups=aggregate(image_data_with_groups$area~image_data_with_groups$group_id, FUN=sum)
area_groups_high=cbind(area_groups,rep(cat,nrow(area_groups)))
image_data_with_groups_high=cbind(image_data_with_groups,rep(cat,nrow(image_data_with_groups)))

#########Medium########
cat="Medium"
areas <- Metadata$Area..m2. # Replace with your image areas
areas=areas[which(exposure_categories==cat)]
n_images=length(areas)
# Create a dataframe with the areas
image_data <- data.frame(image_id = 1:n_images, area = areas)
# Generate groups and update the dataframe
image_data_with_groups <- group_images(image_data, min_area, max_area)
# Output results
cat("Number of groups formed:", length(unique(image_data_with_groups$group_id)), "\n")
# Validation
if (sum(is.na(image_data_with_groups$group_id)) == 0) {
  cat("All images have been grouped with a valid group ID.\n")
} else {
  cat("Error: Some images were not assigned a group ID.\n")
}
area_groups=aggregate(image_data_with_groups$area~image_data_with_groups$group_id, FUN=sum)
area_groups_medium=cbind(area_groups,rep(cat,nrow(area_groups)))
image_data_with_groups_medium=cbind(image_data_with_groups,rep(cat,nrow(image_data_with_groups)))

#########Low########
cat="Low"
areas <- Metadata$Area..m2. # Replace with your image areas
areas=areas[which(exposure_categories==cat)]
n_images=length(areas)
# Create a dataframe with the areas
image_data <- data.frame(image_id = 1:n_images, area = areas)
# Generate groups and update the dataframe
image_data_with_groups <- group_images(image_data, min_area, max_area)
# Output results
cat("Number of groups formed:", length(unique(image_data_with_groups$group_id)), "\n")
# Validation
if (sum(is.na(image_data_with_groups$group_id)) == 0) {
  cat("All images have been grouped with a valid group ID.\n")
} else {
  cat("Error: Some images were not assigned a group ID.\n")
}
area_groups=aggregate(image_data_with_groups$area~image_data_with_groups$group_id, FUN=sum)
area_groups_low=cbind(area_groups,rep(cat,nrow(area_groups)))
image_data_with_groups_low=cbind(image_data_with_groups,rep(cat,nrow(image_data_with_groups)))


all_areas=rbind(area_groups_within,area_groups_high,area_groups_medium,area_groups_low)
all_image_data_by_groups=rbind(image_data_with_groups_within,image_data_with_groups_high,image_data_with_groups_medium,image_data_with_groups_low)
#############################

#############################Loop to assign a value of mean and CI for each taxon and treatment
list_taxa=c("Annelida","Arthropoda","Mollusca","Echinodermata","Cnidaria","Porifera","Foraminifera")
average_df=as.data.frame(matrix(nrow=4,ncol=length(list_taxa)))
colnames(average_df)=list_taxa
rownames(average_df)=c("Within","High","Medium","Low")
upper_CI_df=average_df
lower_CI_df=average_df

######Within#######
cat="Within"
grouped_densities_within=as.data.frame(matrix(nrow=sum(all_areas$`rep(cat, nrow(area_groups))`==cat),ncol=length(list_taxa)))
colnames(grouped_densities_within)=list_taxa
n=1
Community_abundance <- read_csv("C:/Main/Articles/LS/final data/Per image/Community_abundancev2.csv")[,3:38]
Community_abundance_sub=Community_abundance[which(exposure_categories==cat),]
image_data_with_groups= image_data_with_groups_within %>% arrange(image_id)
df_within_sub=rowsum(Community_abundance_sub,image_data_with_groups$group_id,na.rm=T)
for(i in list_taxa){
Community_abundance <- read_csv("C:/Main/Articles/LS/final data/Per image/Community_abundancev2.csv")[,3:38]
Community_abundance_sub=Community_abundance[which(exposure_categories==cat),]
image_data_with_groups= image_data_with_groups_within %>% arrange(image_id)
###Sum of all individuals by rows
df=rowSums(Community_abundance_sub[,which(str_detect(colnames(Community_abundance_sub),i))])
###Sum of densities
test=aggregate(df~image_data_with_groups$group_id, FUN=sum)
area_groups=aggregate(image_data_with_groups$area~image_data_with_groups$group_id, FUN=sum)
# Sample data
data <- c(test$df/area_groups$`image_data_with_groups$area`)
grouped_densities_within[,n]=data
# Calculate the confidence interval
result <- t.test(data)
# Extract the confidence interval
confidence_interval <- result$conf.int
#Assign values
average_df[1,n]=mean(test$df/area_groups$`image_data_with_groups$area`)
upper_CI_df[1,n]=confidence_interval[2]
lower_CI_df[1,n]=confidence_interval[1]
n=n+1}

######High#######
cat="High"
grouped_densities_high=as.data.frame(matrix(nrow=sum(all_areas$`rep(cat, nrow(area_groups))`==cat),ncol=length(list_taxa)))
colnames(grouped_densities_high)=list_taxa
n=1
Community_abundance <- read_csv("C:/Main/Articles/LS/final data/Per image/Community_abundancev2.csv")[,3:38]
Community_abundance_sub=Community_abundance[which(exposure_categories==cat),]
image_data_with_groups= image_data_with_groups_high %>% arrange(image_id)
df_high_sub=rowsum(Community_abundance_sub,image_data_with_groups$group_id,na.rm=T)
for(i in list_taxa){
  Community_abundance <- read_csv("C:/Main/Articles/LS/final data/Per image/Community_abundancev2.csv")[,3:38]
  Community_abundance_sub=Community_abundance[which(exposure_categories==cat),]
  image_data_with_groups= image_data_with_groups_high %>% arrange(image_id)
  ###Sum of all individuals by rows
  df=rowSums(Community_abundance_sub[,which(str_detect(colnames(Community_abundance_sub),i))])
  ###Sum of densities
  test=aggregate(df~image_data_with_groups$group_id, FUN=sum)
  area_groups=aggregate(image_data_with_groups$area~image_data_with_groups$group_id, FUN=sum)
  # Sample data
  data <- c(test$df/area_groups$`image_data_with_groups$area`)
  # Calculate the confidence interval
  result <- t.test(data)
  grouped_densities_high[,n]=data
  # Extract the confidence interval
  confidence_interval <- result$conf.int
  #Assign values
  average_df[2,n]=mean(test$df/area_groups$`image_data_with_groups$area`)
  upper_CI_df[2,n]=confidence_interval[2]
  lower_CI_df[2,n]=confidence_interval[1]
  n=n+1}


######Medium#######
cat="Medium"
grouped_densities_medium=as.data.frame(matrix(nrow=sum(all_areas$`rep(cat, nrow(area_groups))`==cat),ncol=length(list_taxa)))
colnames(grouped_densities_medium)=list_taxa
n=1
Community_abundance <- read_csv("C:/Main/Articles/LS/final data/Per image/Community_abundancev2.csv")[,3:38]
Community_abundance_sub=Community_abundance[which(exposure_categories==cat),]
image_data_with_groups= image_data_with_groups_medium %>% arrange(image_id)
df_medium_sub=rowsum(Community_abundance_sub,image_data_with_groups$group_id,na.rm=T)
for(i in list_taxa){
  Community_abundance <- read_csv("C:/Main/Articles/LS/final data/Per image/Community_abundancev2.csv")[,3:38]
  Community_abundance_sub=Community_abundance[which(exposure_categories==cat),]
  image_data_with_groups= image_data_with_groups_medium %>% arrange(image_id)
  ###Sum of all individuals by rows
  df=rowSums(Community_abundance_sub[,which(str_detect(colnames(Community_abundance_sub),i))])
  ###Sum of densities
  test=aggregate(df~image_data_with_groups$group_id, FUN=sum)
  area_groups=aggregate(image_data_with_groups$area~image_data_with_groups$group_id, FUN=sum)
  # Sample data
  data <- c(test$df/area_groups$`image_data_with_groups$area`)
  grouped_densities_medium[,n]=data
  # Calculate the confidence interval
  result <- t.test(data)
  # Extract the confidence interval
  confidence_interval <- result$conf.int
  #Assign values
  average_df[3,n]=mean(test$df/area_groups$`image_data_with_groups$area`)
  upper_CI_df[3,n]=confidence_interval[2]
  lower_CI_df[3,n]=confidence_interval[1]
  n=n+1}


######Low#######
cat="Low"
grouped_densities_low=as.data.frame(matrix(nrow=sum(all_areas$`rep(cat, nrow(area_groups))`==cat),ncol=length(list_taxa)))
colnames(grouped_densities_low)=list_taxa
n=1
  Community_abundance <- read_csv("C:/Main/Articles/LS/final data/Per image/Community_abundancev2.csv")[,3:38]
  Community_abundance_sub=Community_abundance[which(exposure_categories==cat),]
  image_data_with_groups= image_data_with_groups_low %>% arrange(image_id)
  df_low_sub=rowsum(Community_abundance_sub,image_data_with_groups$group_id,na.rm=T)
for(i in list_taxa){
  ###Sum of all individuals by rows
  df=rowSums(Community_abundance_sub[,which(str_detect(colnames(Community_abundance_sub),i))])
  ###Sum of densities
  test=aggregate(df~image_data_with_groups$group_id, FUN=sum)
  area_groups=aggregate(image_data_with_groups$area~image_data_with_groups$group_id, FUN=sum)
  # Sample data
  data <- c(test$df/area_groups$`image_data_with_groups$area`)
  grouped_densities_low[,n]=data
  # Calculate the confidence interval
  result <- t.test(data)
  # Extract the confidence interval
  confidence_interval <- result$conf.int
  #Assign values
  average_df[4,n]=mean(test$df/area_groups$`image_data_with_groups$area`)
  upper_CI_df[4,n]=confidence_interval[2]
  lower_CI_df[4,n]=confidence_interval[1]
  n=n+1}


average=as.vector(unlist(c(average_df[1,],average_df[2,],average_df[3,],average_df[4,])))
upper_CI=as.vector(unlist(c(upper_CI_df[1,],upper_CI_df[2,],upper_CI_df[3,],upper_CI_df[4,])))
upper_CI[is.nan(upper_CI)]=0
upper_CI[which(upper_CI<0)]=0
lower_CI=as.vector(unlist(c(lower_CI_df[1,],lower_CI_df[2,],lower_CI_df[3,],lower_CI_df[4,])))
lower_CI[is.nan(lower_CI)]=0
lower_CI[which(lower_CI<0)]=0
exposure=as.vector(unlist(c(rep("Within",length(list_taxa)),rep("High",length(list_taxa)),rep("Medium",length(list_taxa)),rep("Low",length(list_taxa)))))
library(tidyverse)
exposure = fct_relevel(exposure, c("Within","High","Medium","Low"))
taxa=rep(list_taxa,4)
data=as.data.frame(cbind(as.numeric(average),as.numeric(lower_CI),as.numeric(upper_CI),exposure,taxa))

all_image_data_by_groups[order(all_image_data_by_groups$image_id),]
groups=paste0(all_image_data_by_groups$group_id,all_image_data_by_groups$`rep(cat, nrow(image_data_with_groups))`)


library(ggplot2)
svg(file="C:/Main/Articles/LS/Figures/figures_refined/barplot_exposure.svg", width=8, height=2)
ggplot(data, aes(x = factor(taxa), y = average, fill = exposure, colour = exposure)) +
  scale_fill_manual(values = alpha(c("#cc1d1f","#f2db40","#83b2a8","#1675ac"))) +
  geom_bar(stat = "identity", position = "dodge", alpha = 0.75, color="black")  + theme_bw() +
  geom_errorbar(aes(ymin=lower_CI, ymax=upper_CI), position = position_dodge(0.9), width = 0.25, color="black")+
  coord_cartesian(ylim = c(0.0,0.15))
dev.off()

#####Beta diversity
library(adespatial)
beta_div=rbind(colSums(df_within_sub[1:17,]),colSums(df_high_sub[1:17,]),colSums(df_medium_sub[1:17,]),colSums(df_low_sub))
test=beta.div(beta_div, "hellinger", nperm=999)

#####post hoc Tukey tests

grouped_densities=rbind(grouped_densities_within,grouped_densities_high,grouped_densities_medium,grouped_densities_low)
grouped_substrata=factor(c(rep("Within",nrow(grouped_densities_within)),rep("High",nrow(grouped_densities_high)),rep("Medium",nrow(grouped_densities_medium)),rep("Low",nrow(grouped_densities_low))))

model=lm(grouped_densities$Annelida~grouped_substrata)
ANOVA=aov(model)
TukeyHSD(x=ANOVA, 'grouped_substrata', conf.level=0.95)

model=lm(grouped_densities$Arthropoda~grouped_substrata)
ANOVA=aov(model)
TukeyHSD(x=ANOVA, 'grouped_substrata', conf.level=0.95)

model=lm(grouped_densities$Cnidaria~grouped_substrata)
ANOVA=aov(model)
TukeyHSD(x=ANOVA, 'grouped_substrata', conf.level=0.95)

model=lm(grouped_densities$Echinodermata~grouped_substrata)
ANOVA=aov(model)
TukeyHSD(x=ANOVA, 'grouped_substrata', conf.level=0.95)

model=lm(grouped_densities$Foraminifera~grouped_substrata)
ANOVA=aov(model)
TukeyHSD(x=ANOVA, 'grouped_substrata', conf.level=0.95)

model=lm(grouped_densities$Mollusca~grouped_substrata)
ANOVA=aov(model)
TukeyHSD(x=ANOVA, 'grouped_substrata', conf.level=0.95)

model=lm(grouped_densities$Porifera~grouped_substrata)
ANOVA=aov(model)
TukeyHSD(x=ANOVA, 'grouped_substrata', conf.level=0.95)

#add the removal of groups < 120 m2 right before the CI! This is the way...
