# Supplementary material for: The role of habitat mosaics on biological communities at hydrothermal vents and their periphery
Source: Sci Rep. 2026 Feb 18;16:9751. doi: 10.1038/s41598-026-39544-x (PMC13013592; doi:10.1038/s41598-026-39544-x)
Supplement: Supplementary file 2 — Supplementary Material 2 [file 41598_2026_39544_MOESM2_ESM.zip › R codes and Tukey test results/Results TukeyHSD test.xlsx]

## Sheet: Tukey post hoc test
Taxa	Pair of variable	Difference in observed mean densities	lower end point of interval densities	upper end point of interval densities	p value
Annelida	West-East	0.00021085	-0.000177106	0.000598806	0.28491
Arthropoda	West-East	0.000957396	-0.00885941	0.0107742	0.84759
Cnidaria	West-East	0.00417372	0.00151738	0.00683005	0.0022485
Echinodermata	West-East	0.00076745	-0.000266501	0.0018014	0.144739
Foraminifera	West-East	0.027097	-4.13156e-05	0.0542352	0.050346
Mollusca	West-East	-0.000101735	-0.000536208	0.000332739	0.644559
Porifera	West-East	0.0197712	0.00981228	0.0297301	0.0001278
Annelida	Slab-Basalt	0.000305773	-0.000423688	0.00103523	0.697726
	Sulfurs-Basalt	0.000239261	-0.000637884	0.00111641	0.893988
	Volcanoclast-Basalt	-3.58013e-19	-0.000906637	0.000906637	1
	Sulfurs-Slab	-6.65118e-05	-0.000734813	0.000601789	0.993949
	Volcanoclast-Slab	-0.000305773	-0.00101234	0.000400792	0.676107
	Volcanoclast-Sulfurs	-0.000239261	-0.00109746	0.000618937	0.887729
Arthropoda	Slab-Basalt	-0.008035	-0.0268082	0.0107382	0.683716
	Sulfurs-Basalt	-0.0309416	-0.0535156	-0.00836763	0.0027139
	Volcanoclast-Basalt	-0.0375973	-0.0609303	-0.0142643	0.0002677
	Sulfurs-Slab	-0.0229066	-0.0401058	-0.00570738	0.0038288
	Volcanoclast-Slab	-0.0295623	-0.0477462	-0.0113783	0.0002308
	Volcanoclast-Sulfurs	-0.00665567	-0.028742	0.0154307	0.862676
Cnidaria	Slab-Basalt	-0.00940986	-0.0146715	-0.00414819	4.04e-05
	Sulfurs-Basalt	-0.00962075	-0.0159477	-0.00329382	0.0006645
	Volcanoclast-Basalt	-0.0109957	-0.0175354	-0.00445605	0.000129
	Sulfurs-Slab	-0.000210896	-0.00503141	0.00460962	0.999475
	Volcanoclast-Slab	-0.00158585	-0.00668237	0.00351066	0.851003
	Volcanoclast-Sulfurs	-0.00137496	-0.00756522	0.00481531	0.939098
Echinodermata	Slab-Basalt	-0.00167404	-0.00371929	0.000371209	0.149806
	Sulfurs-Basalt	-0.000226497	-0.00268582	0.00223282	0.995187
	Volcanoclast-Basalt	-0.00169451	-0.00423652	0.000847504	0.311727
	Sulfurs-Slab	0.00144754	-0.000426227	0.00332131	0.19048
	Volcanoclast-Slab	-2.04677e-05	-0.00200152	0.00196058	0.999993
	Volcanoclast-Sulfurs	-0.00146801	-0.00387421	0.000938189	0.391212
Foraminifera	Slab-Basalt	0.0288248	-0.0222419	0.0798914	0.461377
	Sulfurs-Basalt	0.106122	0.0447161	0.167527	7.81e-05
	Volcanoclast-Basalt	-0.0014085	-0.0648786	0.0620616	0.999931
	Sulfurs-Slab	0.0772968	0.0305117	0.124082	0.0001754
	Volcanoclast-Slab	-0.0302333	-0.0796971	0.0192305	0.389543
	Volcanoclast-Sulfurs	-0.10753	-0.167609	-0.0474511	3.97e-05
Mollusca	Slab-Basalt	7.81956e-05	-0.0007064	0.000862792	0.993923
	Sulfurs-Basalt	0.000729432	-0.00021401	0.00167288	0.189873
	Volcanoclast-Basalt	-5.53395e-20	-0.000975164	0.000975164	1
	Sulfurs-Slab	0.000651237	-6.75767e-05	0.00137005	0.0908755
	Volcanoclast-Slab	-7.81956e-05	-0.000838165	0.000681774	0.993324
	Volcanoclast-Sulfurs	-0.000729432	-0.0016525	0.000193631	0.173977
Porifera	Slab-Basalt	-0.0643578	-0.0817382	-0.0469774	0
	Sulfurs-Basalt	-0.0838483	-0.104747	-0.0629491	0
	Volcanoclast-Basalt	-0.0854117	-0.107014	-0.0638098	0
	Sulfurs-Slab	-0.0194905	-0.0354137	-0.00356728	0.0095068
	Volcanoclast-Slab	-0.0210539	-0.0378888	-0.00421902	0.0076459
	Volcanoclast-Sulfurs	-0.00156342	-0.0220112	0.0188843	0.997227
Annelida	Low-High	0.00165166	0.000856937	0.00244639	1.3e-06
	Medium-High	2.1684e-19	-0.000557718	0.000557718	1
	Within-High	0.000213147	-0.000390944	0.000817239	0.79673
	Medium-Low	-0.00165166	-0.002484	-0.000819329	4.2e-06
	Within-Low	-0.00143852	-0.00230261	-0.000574422	0.0001537
	Within-Medium	0.000213147	-0.000439629	0.000865924	0.831856
Arthropoda	Low-High	0.000860842	-0.0203808	0.0221025	0.999583
	Medium-High	0.00433982	-0.010567	0.0192467	0.874337
	Within-High	-0.0212116	-0.0373579	-0.00506524	0.0044829
	Medium-Low	0.00347898	-0.0187679	0.0257259	0.977375
	Within-Low	-0.0220724	-0.0451682	0.00102331	0.0667684
	Within-Medium	-0.0255514	-0.042999	-0.00810381	0.0011416
Cnidaria	Low-High	0.0130364	0.00816596	0.0179069	0
	Medium-High	-0.000244465	-0.00366243	0.0031735	0.997726
	Within-High	-0.000495799	-0.00419796	0.00320636	0.985554
	Medium-Low	-0.0132809	-0.0183818	-0.00817994	0
	Within-Low	-0.0135322	-0.0188278	-0.00823664	0
	Within-Medium	-0.000251333	-0.00425185	0.00374919	0.998454
Echinodermata	Low-High	0.00135663	-0.00100257	0.00371582	0.44472
	Medium-High	0.000656331	-0.000999292	0.00231196	0.733074
	Within-High	0.00127103	-0.000522257	0.00306431	0.258877
	Medium-Low	-0.000700295	-0.00317113	0.00177054	0.882792
	Within-Low	-8.55974e-05	-0.00265071	0.00247952	0.999767
	Within-Medium	0.000614698	-0.00132311	0.00255251	0.843589
Foraminifera	Low-High	-0.027803	-0.0888684	0.0332624	0.639613
	Medium-High	-0.0272333	-0.0700874	0.0156209	0.354355
	Within-High	0.0643374	0.01792	0.110755	0.0023623
	Medium-Low	0.000569727	-0.0633854	0.0645248	0.999996
	Within-Low	0.0921404	0.025745	0.158536	0.0023264
	Within-Medium	0.0915707	0.0414125	0.141729	2.66e-05
Mollusca	Low-High	7.86047e-19	-0.000943907	0.000943907	1
	Medium-High	0.000149643	-0.000512766	0.000812053	0.936197
	Within-High	0.000603731	-0.000113756	0.00132122	0.132103
	Medium-Low	0.000149643	-0.000838931	0.00113822	0.9794
	Within-Low	0.000603731	-0.000422563	0.00163003	0.424212
	Within-Medium	0.000454088	-0.000321223	0.0012294	0.428181
Porifera	Low-High	0.0305194	0.00910995	0.0519289	0.0016454
	Medium-High	0.00774494	-0.00727966	0.0227695	0.540577
	Within-High	-0.0216852	-0.0379591	-0.00541133	0.0038061
	Medium-Low	-0.0227745	-0.0451971	-0.000351881	0.0449876
	Within-Low	-0.0522046	-0.0754828	-0.0289265	2e-07
	Within-Medium	-0.0294301	-0.0470155	-0.0118447	0.0001401
